# Supplementary material for: Hydra: A mixture modeling framework for subtyping pediatric cancer cohorts using multimodal gene expression signatures
Source: PLoS Comput Biol. 2020 Apr 10;16(4):e1007753. doi: 10.1371/journal.pcbi.1007753 (PMC7176284; doi:10.1371/journal.pcbi.1007753)
Supplement: S1 File — (XLSX) [file pcbi.1007753.s008.xlsx]

## Sheet: 1MYCN-NA NBL log2TPMplus1
	TARGET-30-PAITCI-01	TARGET-30-PAITEG-01	TARGET-30-PAIVHE-01	TARGET-30-PALBFW-01	TARGET-30-PALCBW-01	TARGET-30-PALETP-01	TARGET-30-PALIIN-01	TARGET-30-PALNVP-01	TARGET-30-PALTEG-01	TARGET-30-PALUYS-01	TARGET-30-PALWVJ-01	TARGET-30-PALXTB-01	TARGET-30-PAMYCE-01	TARGET-30-PANBJH-01	TARGET-30-PANBSP-01	TARGET-30-PANKFE-01	TARGET-30-PANNMS-01	TARGET-30-PANRHJ-01	TARGET-30-PANRRW-01	TARGET-30-PANRVJ-01	TARGET-30-PANUIF-01	TARGET-30-PANWRR-01	TARGET-30-PANYGR-01	TARGET-30-PANZPV-01	TARGET-30-PANZVU-01	TARGET-30-PAPBGH-01	TARGET-30-PAPBZI-01	TARGET-30-PAPEAV-01	TARGET-30-PAPHPE-01	TARGET-30-PAPKXS-01	TARGET-30-PAPLSD-01	TARGET-30-PAPUAR-01	TARGET-30-PAPUEB-01	TARGET-30-PAPUWY-01	TARGET-30-PAPVFD-01	TARGET-30-PAPVXS-01	TARGET-30-PARACS-01	TARGET-30-PARBGP-01	TARGET-30-PARDIW-01	TARGET-30-PARFWB-01	TARGET-30-PARGKK-01	TARGET-30-PARHAM-01	TARGET-30-PARHAM-02	TARGET-30-PARKGJ-01	TARGET-30-PARSBI-01	TARGET-30-PARYNK-01	TARGET-30-PARZIP-01	TARGET-30-PASFGG-01	TARGET-30-PASMNT-01
A1BG	4.0626454	4.809442	5.9191194	4.7312155	4.857497	5.0942254	5.3864765	4.5466323	4.8379016	4.374329	4.2898397	4.819666	5.323356	5.04484	5.3391542	4.8762326	4.747387	4.8629045	4.7756076	4.919338	5.667345	4.4802685	4.4282527	4.6432643	4.053997	4.742573	4.5191708	5.212216	4.089175	5.1806984	4.9995756	4.4128084	4.0417824	4.777727	4.5341907	3.8718746	4.336282	4.077224	4.6449924	4.7839913	4.490587	4.752201	4.84099	4.864449	5.1882844	4.5020556	5.0904393	4.656515	5.3415923
A1BG-AS1	2.017971	2.1954083	2.4541852	3.2585666	3.4528344	2.8114889	2.531084	2.7158847	2.858012	3.4621067	2.1635296	2.8439693	3.097648	3.053134	2.7420428	2.9107578	2.6893039	2.7158847	4.1666765	3.1026838	2.5921443	2.6690476	2.8639631	2.7991471	3.150595	2.7247078	2.9726982	2.526123	3.5236156	3.6702142	2.8032591	3.1715589	2.989119	2.7698212	3.5385067	2.5753107	2.8319256	3.2219017	2.6064248	2.961621	3.2372699	3.3377168	3.3590019	1.7093155	2.9030433	3.4114554	3.0789382	2.9011374	3.3785126
A2M	5.2403445	7.7025366	7.1640854	7.7089057	9.110111	7.0223308	6.6166635	6.0530734	7.0200486	6.7510443	6.6628957	7.278911	7.7234364	6.357388	5.78341	9.079367	6.5633225	7.342707	7.5947757	8.181574	8.58466	5.4867086	6.2673345	6.461055	7.1329064	6.4839935	6.445435	6.4592752	6.5012994	5.0656934	7.1797757	6.4765773	5.8048177	7.330086	5.1898403	6.9373093	7.353441	6.7450013	6.4204273	5.8574767	6.659232	6.2051697	5.768193	7.3670583	7.8272605	5.0967493	5.4466352	6.65151	6.2315116
A2M-AS1	0.38968015	0.78250456	1.2750628	2.8836555	2.3420277	0.32205167	1.2810018	3.2433507	0.7312613	0.4542836	0.35624728	2.292776	1.2141696	0.48553726	0.4542836	1.9373734	1.6599709	0.4542836	1.2265649	1.790782	1.0976789	0.6781482	1.2690824	1.9030752	0.83196074	0.31045547	0.16362981	0.6960962	4.0329547	0.6600121	0.94119436	1.4168864	0.8797943	0.8156711	3.1586738	0.62302387	0.6323527	2.2357514	2.090876	1.7655522	1.5310872	1.6229928	2.9183917	0.65087	1.1111153	0.44372052	1.875834	1.608838	0.76562524
A4GALT	1.641562	4.273523	3.8470125	3.0338876	4.2040076	2.7398314	3.111082	1.8600012	3.2645686	2.885558	2.2296095	2.1635296	2.8953352	1.8359431	1.6690792	3.5046349	2.1954083	3.0635188	2.6758783	3.5957382	3.6495848	2.1243687	2.0461588	2.0356338	3.0669532	2.4032838	1.6645559	1.3674041	1.5656528	1.9635481	2.226541	2.6826303	2.313273	2.582556	1.6736089	3.4436588	2.8217013	2.3305569	2.6461546	2.2234745	2.5360487	1.7355312	2.0286055	3.9955215	3.0600853	1.608838	1.480339	3.104363	1.3951445
AAAS	6.4332767	4.71861	5.873596	5.781643	4.727366	5.7527823	6.4364395	5.042221	5.5391364	7.2526827	5.3946767	5.079375	5.660483	5.920791	6.4568033	5.5545983	6.031013	5.888243	5.96693	6.4746	6.3632164	6.6136937	6.2947774	5.2912865	6.2928033	6.1854424	6.378529	6.2166133	6.532159	6.8359723	5.802166	6.1022353	6.0147667	5.851286	6.1265793	6.250359	6.5207834	6.466492	6.626265	6.158817	6.031899	6.2765145	4.7902555	5.0067453	6.320647	6.1533937	6.2955675	6.14245	6.5281034
AACS	3.930755	2.7485106	3.9411304	4.237984	3.7570546	4.7844734	5.1623225	3.0461872	4.255511	5.808943	3.7761421	3.5097427	4.319747	4.732274	4.0134325	3.5397866	4.7279434	3.7235608	4.090869	4.1135674	4.189069	3.4449303	4.277981	3.9202914	4.85798	4.6519055	4.474442	3.6645017	4.4355965	4.757594	4.2532363	4.5945296	4.9986067	5.204724	4.66564	4.462697	4.586766	4.713127	4.8899517	4.6246448	4.4535336	4.6004744	3.9495468	3.9845574	3.9401956	4.810985	4.2927814	4.0617995	5.203556
AACSP1	0.23891501	0.5656918	3.608862	5.3019094	0.94119436	2.1570847	0.5656918	3.249435	3.6334856	4.3950863	4.491829	1.0286552	4.504637	6.5076294	0.9561472	0.042784035	4.7312155	5.3620787	0.31045547	3.0338876	4.955131	0.82382965	4.867926	4.406042	6.6177526	0.3449496	2.9448977	3.1342769	5.146868	5.636079	6.05721	3.224938	4.3757563	3.8237622	4.1026397	4.3067355	6.8470745	5.3753495	1.5059485	6.637451	5.0687013	5.326281	3.0703888	3.548473	4.4548697	6.5291915	4.71861	3.6633961	4.967618
AADAT	3.5185032	1.5704931	3.9126341	4.6853385	2.533566	2.0840685	3.8816602	4.0232854	2.9745312	3.6633961	3.7388194	3.6656072	3.922253	4.2943	4.4282527	3.3291585	3.8125193	3.8884666	5.452205	4.729002	4.4235806	4.805778	4.2250133	4.448285	4.8017282	3.288336	3.6747303	2.9088502	4.873335	4.9471965	3.9754715	4.3729963	3.5933533	3.711548	4.2094936	3.673532	4.736605	5.697938	5.280568	4.0652785	4.418241	5.390967	3.922253	2.881667	4.387467	3.7856007	5.402292	4.0984955	4.4515295
AAED1	2.060053	3.7644646	3.9973025	3.0874949	3.6633961	2.6111913	2.7136803	3.090849	1.8600012	2.0635524	2.3334424	2.0840685	2.9708657	2.0704064	2.35336	3.3964221	2.31615	2.2448986	2.6346498	3.2764916	2.848016	0.9336372	2.565662	1.887569	2.7761395	2.833903	1.0427017	1.8197037	2.5753107	1.5704931	1.7093155	1.7866592	1.4436299	2.2448986	1.887569	2.687107	2.653049	2.1077466	2.0108204	2.1144347	1.9635481	2.0704064	2.1985369	3.3277178	2.6554046	1.7949808	2.1985369	2.2691026	2.1144347
AAGAB	5.0622015	4.249446	4.682551	5.0434823	4.931717	4.0686636	5.400534	5.080249	4.2986655	5.276476	4.6775537	4.4796	4.250204	4.8257437	5.062686	4.339894	5.058321	4.196159	4.662182	4.2660317	3.9718194	4.2772217	5.0139155	3.3291585	5.2063775	4.8263226	4.4329257	5.043967	5.0356283	4.891885	4.184249	4.818605	4.8156147	5.051822	5.7625976	5.132585	4.469285	4.799607	4.928332	4.833366	4.886087	4.486765	4.79334	4.566837	4.3631945	4.6034465	5.321601	4.776089	5.6884255
AAK1	3.1699586	3.4672909	3.6182292	3.7856007	4.059167	2.9523847	3.5789592	3.472477	2.687107	3.3205156	3.3785126	3.196926	3.8875341	3.4581063	3.4475646	3.5033581	3.22342	3.4841294	4.3715687	4.190581	3.4633799	3.7844877	3.5509427	3.4931483	4.666793	2.9279428	3.480305	2.350545	4.339894	4.187462	3.0000522	4.0984955	3.6182292	3.6461797	4.3547277	3.592161	3.8419878	4.4561105	3.7844877	3.935428	3.8777454	3.8669367	3.6679103	3.7203257	3.5945456	4.1675267	4.384706	3.7071147	4.236469
AAMDC	5.166308	6.0168343	4.500144	4.027697	5.6800904	5.3462744	4.2180095	6.1593094	4.4501934	4.5661664	4.509704	5.532972	3.7781818	3.9173963	5.3176036	4.6461444	3.9193575	5.6290236	3.4436588	5.361786	5.445951	5.3572	4.352636	4.494409	3.636888	4.150533	4.4209113	5.70294	3.9486113	4.277981	4.313288	3.500805	4.356155	4.950002	3.883618	4.0840926	3.9532883	3.6135447	4.2110076	3.936456	5.2075458	4.956099	5.095972	4.093411	4.5179276	3.7203257	4.455538	4.401945	3.617035
AAMP	7.026598	6.3914723	6.6176534	6.7641225	6.356993	6.1582246	6.7265754	6.8489585	6.2585506	7.3485713	6.0225444	6.793651	6.437922	6.870769	6.424282	6.186034	6.7090435	6.9254074	6.540271	6.5458107	6.7886963	6.993457	6.7129064	6.5194974	6.0863705	6.312846	6.232498	6.5882587	6.2918158	6.6411138	6.818032	6.636956	6.5155416	7.145517	7.181663	6.6312146	6.845984	6.9225316	7.2183123	6.6729956	6.884551	6.270493	6.24128	6.2174025	6.3150187	6.4171658	7.1025267	6.593405	8.066487
AAR2	5.0108147	4.3384676	5.0947104	4.735546	5.1296706	3.673532	5.119763	4.864932	4.9260106	5.5765257	4.960745	4.908799	4.7839913	5.49062	4.2008867	4.2698245	5.2920656	4.053151	5.0170164	5.282419	4.6099677	5.058709	5.3991675	3.7708588	4.9034824	5.049204	5.184297	4.747387	4.5397406	5.1623225	4.91315	5.1131587	4.9895983	4.73006	5.2043347	5.0763664	4.735546	5.4147906	5.248328	5.3830605	4.815036	4.940617	4.3476906	5.2265215	5.088304	4.99725	4.777149	5.2004433	5.651955
AARS	5.540995	5.501474	5.789989	6.468865	6.7508464	6.291519	5.6948977	5.8469625	5.409713	6.7880025	5.229928	6.316697	5.736099	5.7238345	5.9561067	6.171537	5.656758	5.8252487	6.4254675	5.867404	6.05524	5.450837	6.0454893	6.7383637	6.091297	5.9016147	5.113547	5.81405	6.9568496	6.738661	5.465008	6.191755	5.8557076	5.624125	6.2575636	5.731978	6.036724	6.449191	5.9202995	6.1868234	6.6385403	6.426061	6.57678	5.158629	5.643037	5.7920513	5.5594926	5.893356	6.509904
AARS2	2.3391378	2.0531387	3.3547602	3.512206	2.980032	2.5704846	3.7060065	2.8836555	3.2311022	4.256269	2.4982426	2.763422	3.5729122	3.5298264	4.4854274	3.0548935	3.3603556	3.0089824	3.7949715	3.5447235	4.0008655	3.8419878	4.012588	2.3840897	3.837988	3.758073	3.3348334	2.8540468	2.7991471	4.229557	3.4475646	3.804254	3.7093313	3.4867706	3.5410664	3.5521321	3.3868315	4.389562	4.400516	3.9909291	3.4672909	3.7886617	3.104363	2.3840897	3.9928036	3.2599998	3.5570726	3.5447235	4.0815516
AARSD1	6.562234	5.2023892	7.732593	5.819649	5.2912865	6.646757	7.0544844	6.317586	6.655173	7.3176637	6.254899	6.293494	6.43377	7.421433	5.8887353	5.2705336	7.316372	6.7226133	6.3326955	6.9099364	7.6662135	5.9943886	7.3074284	6.1558585	6.5005083	6.743713	5.8609166	6.9116225	7.1839466	7.4464874	6.4202294	6.821996	6.4876523	6.5267186	7.2145376	7.594975	7.562744	7.2814946	6.8247714	7.147105	6.772049	7.1014347	6.44494	6.4995193	6.4474115	7.265995	6.510695	7.3553295	7.5103273
AASDH	1.6781452	1.2987429	2.1922038	2.835967	2.250979	1.636943	2.807373	2.582556	1.9671944	2.4409523	1.9709185	2.0391898	2.5533702	2.493141	2.989119	2.3477314	2.0461588	1.790782	3.1858823	2.7136803	2.8757908	3.1143548	2.6158772	2.166716	3.1293151	3.7538133	2.7761395	1.7740363	2.7290382	2.8972402	2.5728972	2.7676876	2.7247078	2.4568024	3.1906016	2.3277528	2.698267	3.2418303	2.687107	3.0018027	2.5059025	2.5849729	2.2957225	1.8560169	2.511014	2.914574	3.094292	2.74417	3.814563
AASDHPPT	4.0303254	3.1408367	4.091717	4.417479	4.678611	3.4893212	4.3638606	6.104305	3.8972344	3.5607336	5.0634623	5.0652084	4.346264	5.0699625	5.6421547	4.091717	5.0972347	2.7928972	5.0250616	4.8222704	4.5655913	5.222628	5.0643353	3.8639562	4.892851	6.1756787	3.6438794	3.9542239	5.5871005	5.384036	3.907873	5.063074	5.4809403	4.3161373	4.9231095	4.55027	4.6616054	5.034755	4.1350613	4.5631967	4.4659433	5.2019997	5.406686	3.2403097	3.9193575	4.933071	4.9923105	4.234196	4.656515
AASS	2.1342454	2.6064248	2.3561764	1.7527944	3.0823777	0.64164835	1.8197037	0.2751237	0.71378523	2.060053	1.2079737	0.32205167	1.641562	1.1044103	3.351963	3.6530826	0.64164835	2.250979	2.1043677	3.224938	1.7311943	1.4957263	0.76562524	1.5160799	2.2234745	1.1506449	2.4114816	0.4751773	1.0215282	1.4699609	1.3334688	1.7137631	1.526119	1.9222491	2.3785129	1.8399782	1.5110093	2.176366	1.8797659	1.182776	0.9782476	0.83196074	0.8400183	1.2449315	1.8237927	0.9336372	3.7677076	1.9928074	3.6495848
AATF	5.5033326	5.5966	5.146868	4.4087105	4.7991247	5.0089736	5.806094	5.0785017	5.6893077	6.8333955	5.3673472	4.6449924	4.945842	5.1026716	5.585534	4.517258	5.355444	5.345494	4.2787395	5.2303176	5.5930743	5.0391183	5.631376	4.2883215	5.584065	5.297523	4.7479644	5.2016106	4.406709	5.819944	5.0763664	5.0081015	5.3736906	5.4419456	5.439601	6.0828233	4.774548	4.3405595	4.5434737	5.508418	4.615915	5.215719	5.3933096	5.0290356	4.99725	5.7430663	5.2195144	5.2153296	6.0465727
AATK	3.014414	3.7729905	5.183519	5.3423724	6.814959	3.305944	4.104335	4.70601	4.24793	4.931234	4.1333637	4.9717803	5.272774	5.461391	3.1953225	6.3905835	4.3348556	5.371251	5.6733255	3.9726622	4.940133	2.9486403	5.120637	5.43159	4.77079	2.7548978	2.8540468	3.7441862	5.86416	6.1929383	4.196159	4.918854	3.9298205	4.64096	5.2809577	4.2187667	5.071709	5.2656636	5.748955	4.6206155	5.0509496	5.4165483	5.837431	3.377157	5.219125	4.558313	3.807411	4.5354342	5.928857
AB019441.29	0.73994064	1.182776	0.50599486	0.55591464	0.9561472	0.89538705	2.3950968	0.94119436	2.275051	0.62302387	1.4436299	1.5801983	1.2449315	1.9745712	2.8053157	1.7527944	2.0669782	0.6600121	0.52618414	2.704869	2.2326796	1.372987	2.5235612	0.6960962	0.3449496	1.4751447	1.0909218	2.5873902	0.54605496	1.4060217	2.3334424	1.33921	1.7782153	1.3219714	1.5210948	1.2690824	1.5210948	1.1764042	1.1635615	1.5460458	0.9561472	0.8400183	0.21424463	1.3219714	1.2810018	1.3896317	1.5509181	1.4957263	1.4594975
ABALON	2.2898314	0.59464574	1.5898027	1.0215282	1.5110093	0.87191325	1.0976789	0.5656918	0.4957945	1.6960089	0.8156711	0.64164835	0.94119436	1.5656528	1.0072758	0.6781482	1.4222745	1.8197037	1.5110093	0.5361526	0.31045547	0.46478304	0.9336372	2.0566328	0.9336372	0.80744386	1.2690824	0.50599486	1.5059485	1.2869579	0.64164835	1.2141696	1.2570579	0.35624728	1.5849965	1.2203858	1.3277426	1.2869579	0.6323527	1.2203858	1.0072758	0.76562524	1.0635976	1.0704504	0.9855609	1.1570914	1.0773331	0.5361526	0.94119436
ABAT	4.7756076	2.650778	4.4154773	5.154643	4.337042	4.110175	4.3709025	5.985727	3.214136	5.253587	4.5856156	5.3753495	4.2623353	4.6599727	4.772428	4.046104	4.0080857	2.9523847	5.688229	4.4796	3.0703888	3.9542239	4.1309114	4.8757496	4.95697	4.283198	4.488007	3.1985302	5.891881	6.0119114	3.3490767	5.3405194	4.6334734	3.2295833	5.4215293	4.9873705	6.3291397	4.5317025	3.7430756	4.5655913	5.8698606	4.861939	5.4053187	3.4475646	4.1260085	5.3582735	4.581974	3.9088063	4.5292153
ABCA1	1.6960089	3.7430756	3.414174	2.3701975	3.374355	1.2690824	1.9069613	0.5656918	1.5849965	2.531084	2.5084577	2.0143566	1.7991133	1.7866592	1.33921	3.3950648	1.6645559	1.1111153	2.8699183	3.1953225	1.9411447	2.5582678	1.2265649	2.0669782	2.9126656	0.8797943	1.0144353	1.0215282	2.2419004	2.275051	1.5558652	2.5849729	2.111051	2.9411564	1.8237927	3.077263	2.8053157	2.3420277	1.4542183	2.695983	2.2419004	1.3618348	1.7268628	4.604118	3.5097427	1.4436299	2.0772705	2.6064248	3.0018027
ABCA10	1.0215282	1.5558652	3.4893212	2.3840897	3.3030677	1.641562	1.438321	0.16362981	1.8719059	0.6136316	1.9145979	2.0704064	2.2141287	3.165159	0.08420307	4.6444163	0.3786144	2.8197267	2.922211	3.5825336	2.4956913	1.372987	1.6135489	1.4489502	3.4249628	1.8073926	0.59464574	0.2751237	3.5020814	2.5160465	1.887569	2.6554046	1.372987	1.9373734	2.2779882	1.8560169	1.3505546	2.6206496	1.6736089	1.8991928	3.072151	2.9373295	1.8560169	0.3449496	1.6508209	1.8156192	1.2928126	2.0669782	1.1441122
ABCA11P	2.0772705	0.7908371	2.4803216	2.4222932	1.5801983	1.2016847	2.0461588	2.6299522	1.6781452	2.0286055	1.989139	1.2265649	2.6323006	1.9855485	2.3757668	2.0840685	2.4087207	1.9222491	2.6690476	2.1077466	2.3334424	1.9928074	2.6690476	2.1408155	2.6803508	2.577725	1.5898027	1.1699992	3.2898624	2.9011374	1.7740363	2.9560432	2.451569	1.7485055	3.6960363	1.608838	2.313273	1.7866592	3.2295833	2.2720363	2.1603448	2.531084	2.3785129	1.0704504	2.2570662	2.060053	3.4289541	2.6415339	2.4725273
ABCA17P	1.1891137	1.3896317	1.2388669	1.8319125	2.0461588	0.7991509	2.3074434	0.8480885	0.8640384	0.44372052	1.5898027	1.9928074	1.1699992	1.2203858	0.6136316	2.5533702	1.2869579	1.2016847	1.5656528	1.2016847	1.9373734	1.6915853	1.4647238	1.3219714	0.90309465	2.1827579	0.4957945	1.5898027	1.6599709	1.5558652	0.48553726	1.7225369	1.1044103	0.8480885	1.5410504	1.0215282	1.9635481	1.4699609	1.6553925	1.7824702	2.3785129	1.6915853	1.8237927	1.049722	1.4222745	2.4087207	1.2987429	1.3219714	1.0976789
ABCA2	5.7694693	4.9097657	6.6947813	6.6330957	6.028748	5.751408	5.174378	6.686463	4.3909907	6.5265207	5.0853925	5.8175864	6.2365437	6.2345705	5.535712	6.0198865	5.385793	5.6070795	6.6142883	7.0079427	6.739552	7.0184608	5.612957	6.3389173	7.0616302	6.3362503	5.0963607	5.601105	7.1867275	5.9991136	5.047846	6.3480043	5.66362	5.763383	6.414003	5.7224607	6.906763	6.2131605	7.345391	6.6994367	6.763528	6.7802734	6.1805115	4.759135	6.513168	6.041353	5.6870522	5.82908	6.2962584
ABCA3	5.5610585	3.9088063	5.4296365	5.845488	5.5394297	5.0232196	4.4100447	5.173114	4.319082	6.15507	5.0004473	5.6690116	5.4647145	6.1499424	4.838963	4.997735	5.7596526	5.3607125	6.2037888	5.2942095	5.1695166	5.2407336	5.286122	5.593662	6.122045	5.8083534	5.0373735	5.147743	6.246609	6.055536	4.797004	6.4474115	5.223407	4.510373	6.3724036	5.37818	5.951187	5.945579	5.6250067	5.840968	6.5460086	6.0442095	5.5010834	3.961616	4.833366	5.705392	5.3954573	5.276866	5.161448
ABCA5	0.38968015	3.9411304	4.840507	4.6392326	3.9173963	3.3785126	3.716999	3.2570443	3.6576862	3.3881881	4.157896	4.5631967	4.2816796	5.4147906	1.33921	4.1666765	3.6949286	3.7125642	5.565953	4.813493	4.905899	3.3277178	4.6438403	3.6484804	5.4405775	4.83491	3.0703888	3.0840538	6.1335773	5.302299	4.4515295	4.981366	3.5071886	4.4302554	5.415474	4.476352	5.0806365	4.946229	4.3729963	4.6633344	5.5311127	4.9887266	4.777727	2.5084577	4.053151	5.548139	3.7136729	4.147325	4.351209
ABCA6	0.9561472	2.9467254	2.0356338	1.3045712	4.1611056	1.049722	1.3618348	0.0	2.0772705	1.3334688	1.6229928	1.0215282	2.0531387	1.1635615	0.05672351	3.962552	0.7908371	1.8520371	2.179561	2.9260318	0.50599486	1.0773331	0.80744386	0.9336372	2.7928972	0.50599486	0.33353373	0.13763218	1.6870991	1.9561163	1.2079737	2.3785129	1.4222745	1.8991928	1.3896317	1.6135489	0.8560811	1.3334688	2.1243687	1.5558652	1.1243894	1.182776	1.0566703	0.9260758	2.1043677	1.0704504	0.8640384	2.2570662	0.82382965
ABCA7	3.5957382	3.5173166	3.6576862	3.6904073	2.9107578	4.2102504	4.673518	1.5110093	2.7887046	4.59338	2.6206496	3.3881881	3.1699586	2.8237624	2.7548978	4.290599	2.6135337	4.5963516	5.247549	3.370199	4.240352	2.1827579	2.648508	4.46728	4.2471724	3.003641	1.7782153	1.929841	4.6229177	3.7048984	3.1634705	4.9986067	5.1702943	4.482848	4.096801	4.581974	3.8923836	3.6052816	5.343738	4.5198402	3.150595	3.8135412	2.7655544	2.7803257	3.4449303	4.867926	4.4422736	5.120637	2.4409523
ABCA8	1.2631196	3.2524781	1.8560169	1.3334688	7.6616364	1.0072758	0.3674849	0.13763218	1.9928074	0.7991509	0.89538705	0.8640384	1.6041348	0.64164835	0.65087	6.408568	0.9635397	3.053134	2.881667	4.3469296	0.20175661	1.8197037	0.5161281	2.653049	3.4944243	0.94119436	0.23891501	0.05672351	1.3334688	0.20175661	1.0841396	2.3103974	1.8319125	2.7026677	0.7049559	1.7570888	0.33353373	1.0773331	0.6136316	0.58506453	0.7571259	0.7312613	0.77407175	1.3277426	0.6136316	0.80744386	0.31045547	1.8359431	0.16362981
ABCA9	0.8640384	2.179561	1.9709185	1.4854795	3.7474256	1.0144353	0.44372052	0.028709901	1.0566703	0.6136316	1.5310872	1.0000511	2.0391898	1.6915853	0.028709901	4.189825	0.31045547	1.3277426	2.4356506	2.4302716	0.28699607	0.9855609	0.77407175	1.372987	2.582556	0.89538705	0.48553726	0.0	2.0840685	1.7355312	0.7049559	2.3219886	1.049722	1.9524055	1.1635615	1.9069613	0.7312613	1.2810018	0.76562524	0.9561472	1.1635615	1.6870991	1.1375494	0.52618414	1.0976789	1.2987429	0.77407175	1.7991133	0.5161281
ABCB1	6.2568727	5.9694886	5.4147906	3.2570443	4.932201	1.8719059	2.358994	6.0982933	1.3785836	3.414174	2.179561	2.9708657	3.83185	1.9671944	5.604631	5.558905	1.1891137	5.7082367	3.419522	3.3320408	2.5993228	4.5904083	1.5210948	2.0108204	5.597873	4.586766	4.07553	5.601105	5.7207932	2.3391378	1.7093155	2.4725273	2.55586	2.5631685	2.3305569	2.260073	1.6135489	1.744222	2.4905915	1.2327062	4.5969267	5.849517	5.728446	2.211069	1.372987	2.0875094	4.950486	3.150595	1.1954168
ABCB10	2.9203012	2.1699827	3.4699292	3.6449835	2.7676876	2.4114816	3.4073784	3.094292	2.9088502	3.4594698	3.393707	3.1922045	3.2868998	4.13591	2.8757908	2.9579601	3.804254	2.5533702	3.5813422	3.6334856	2.7180896	2.9818661	3.1408367	2.6893039	4.337707	4.0338936	3.014414	2.7991471	4.1110234	3.3161964	2.885558	3.7484436	3.6656072	2.8379455	3.6803536	3.818651	3.0461872	3.8409646	3.4100962	2.9818661	3.8718746	3.6310952	3.3840277	2.3561764	3.291299	2.8560293	3.4046612	3.4893212	3.3377168
ABCB4	0.46478304	2.5753107	2.176366	0.94119436	2.1310024	0.5754108	2.313273	1.1699992	1.1177393	1.5410504	0.887589	0.9486982	1.2987429	0.11116745	3.4208817	2.8379455	1.1891137	1.2570579	1.2265649	1.5607548	3.1602726	1.3277426	0.6691063	0.5161281	2.4751515	0.43305513	1.5509181	1.0704504	1.3334688	1.3562181	0.89538705	2.0976171	2.2660909	1.4436299	1.9145979	0.89538705	0.6781482	1.8278862	2.4409523	1.0286552	1.480339	2.2047992	0.54605496	1.0704504	1.2570579	0.76562524	3.1193984	2.179561	0.40063623
ABCB6	5.85276	3.6287968	4.9471965	5.2820296	4.473774	4.7697306	5.2908964	5.374374	4.4189086	4.974491	4.61179	4.955615	4.9392624	5.260793	4.919338	4.5801535	4.482179	5.6596003	5.0522103	5.3359356	6.602114	6.2785873	4.699855	5.160281	5.05706	5.8220067	4.614092	4.7490234	6.005414	5.476346	5.9325943	5.1719475	5.3248186	5.836448	5.5112543	5.1329737	4.892851	5.4161577	6.036724	5.0147877	5.9995074	5.5023546	4.37509	3.7623339	5.0232196	5.615308	5.9991136	5.278327	6.547987
ABCB7	3.035644	3.1457145	3.548473	3.1842802	3.196926	2.7718697	3.8520381	2.8699183	3.3826714	4.326303	3.6690164	2.9672017	3.488046	4.311104	4.8634834	3.2463925	4.5153456	3.3547602	3.5945456	3.8084326	3.6541872	3.4841294	4.150533	3.1424327	4.11941	4.4666114	3.3950648	3.7729905	3.5534127	3.6310952	3.7082229	4.1554413	4.245657	3.8952756	3.9845574	3.7623339	3.1489089	3.6553843	3.340601	3.9560952	3.3923497	3.381315	3.176361	2.8237624	3.2868998	3.7192168	3.2780166	3.7235608	3.8934097
ABCB8	4.500813	4.1834927	4.757594	5.1181116	4.3861337	4.1391172	5.600223	3.692622	4.331244	5.628436	3.2047698	3.2032545	4.3469296	5.1946063	4.4289203	4.7756076	4.591558	5.35681	5.978247	5.943022	5.215719	4.9546475	4.198523	5.397117	5.4626617	4.330579	4.6876454	4.5466323	5.872613	5.977066	3.9579663	5.4147906	5.8003983	4.79334	5.883426	5.673031	5.2960615	6.271283	5.828883	5.2206817	6.2675323	5.3099995	4.6791873	4.203251	5.1481323	6.220757	5.303761	4.881643	6.468569
ABCB9	2.469904	1.9561163	4.0250688	3.818651	2.6158772	2.3448386	3.5704393	2.6848261	2.899232	4.250204	3.297227	3.35052	3.5789592	3.7409475	2.7655544	2.7462974	3.6426833	2.9690335	3.3631544	3.7409475	4.321172	2.6346498	3.2615225	3.4789393	4.078917	4.010806	2.9486403	2.6415339	4.4508615	4.0652785	2.7462974	3.7203257	3.7484436	3.2868998	3.4995286	3.8155847	4.0356774	3.4316761	3.8217175	3.381315	4.272006	4.488007	3.1473117	3.139152	3.6005092	3.9754715	2.582556	3.1293151	3.214136
ABCC1	3.249435	3.2372699	4.2623353	3.6507812	3.211013	3.6040883	3.9504821	3.280977	3.1699586	4.882609	3.26905	2.885558	3.4607427	3.7824473	4.9982195	3.512206	3.389545	3.890425	3.8718746	3.9990838	3.053134	3.375711	4.2094936	4.2180095	4.6455684	5.2372293	4.3991823	2.978198	3.6159327	4.4963207	3.7037904	4.1787677	4.157896	4.0866337	4.4912558	3.375711	3.4763904	3.7980342	3.8914511	4.188218	3.5185032	3.3798685	3.4685645	3.6564891	4.1268573	3.340601	2.2079334	3.9726622	4.3582478
ABCC10	2.8258238	3.314667	4.207129	4.833366	3.207891	3.3219557	5.2551446	5.005001	3.6859796	4.4093776	3.638084	4.527302	4.2311664	4.22577	4.5509405	4.4093776	4.021502	3.8114974	5.0548286	5.183519	5.357883	4.907349	4.482179	3.9818404	5.01566	4.12846	4.5552487	4.2000356	4.6432643	5.027291	4.5661664	4.748446	4.65421	4.319082	4.403946	4.763951	5.300837	4.634625	5.4299297	4.6449924	4.922239	5.174767	4.053997	3.4356692	4.723036	4.1268573	5.249497	4.632322	4.2927814
ABCC3	1.7355312	4.2265277	3.2418303	2.0669782	2.4032838	1.996404	3.4969761	0.46478304	1.996404	3.4263232	1.4751447	1.2449315	1.9145979	0.87191325	0.54605496	2.2079334	1.744222	1.8797659	2.1276844	3.1570752	2.704869	1.2079737	2.179561	2.3277528	2.9279428	1.3505546	1.0215282	1.4699609	1.744222	2.4195275	2.5728972	3.193808	2.885558	2.2047992	2.4114816	1.372987	2.0942454	3.4073784	4.3764234	2.2720363	2.4880433	2.0738373	2.4409523	2.6088495	4.193795	1.3951445	2.4409523	3.4815795	2.2141287
ABCC4	1.9635481	0.9184638	1.0773331	1.0427017	1.9260064	1.0072758	0.6691063	0.54605496	0.72254187	1.6229928	2.2419004	1.4699609	1.0072758	1.049722	3.4528344	1.7949808	0.83196074	1.1375494	1.1699992	1.1044103	0.35624728	2.2660909	0.9782476	0.48553726	1.3618348	4.3030324	2.6915858	0.76562524	1.3841319	1.5008324	1.049722	1.5704931	1.7740363	1.0841396	1.5656528	1.1954168	0.4957945	1.1699992	1.0773331	0.9782476	1.372987	1.2327062	1.0357134	1.5801983	1.4906301	0.4542836	2.5582678	1.636943	0.4751773
ABCC5	5.218444	4.5242405	5.886572	6.2242103	3.952353	4.7928586	6.432782	3.890425	4.150533	5.617953	5.651955	5.799907	6.114554	6.554913	5.8740873	5.091313	5.0434823	5.209881	6.6863637	6.0793753	5.79048	6.263584	5.623831	6.3838644	6.367563	5.6948977	4.9439063	4.8986497	6.4568033	6.1777496	5.6070795	6.342868	6.274244	5.810711	6.3504734	5.4449744	6.2809567	6.747379	6.1941223	6.543931	6.7950387	6.197673	5.074717	4.2000356	6.041944	5.9772625	5.8683867	5.682542	6.288953
ABCC8	1.5704931	3.7970133	4.0487347	4.3688087	1.5310872	3.9193575	0.0	1.5410504	0.4957945	1.3951445	3.1010048	3.4789393	3.838918	2.4776952	0.32205167	2.0391898	2.1243687	3.827852	5.7928367	5.6645017	2.931679	5.1106334	4.3868003	4.3791833	1.3841319	3.0250237	3.636888	0.0	5.1313224	2.8135476	1.3449054	3.2280643	2.9946277	3.9708831	1.5160799	3.187485	4.8026924	1.438321	4.83491	3.5033581	0.89538705	2.2691026	2.8419895	0.9635397	3.3334818	5.326574	3.592161	1.9855485	3.9634879
ABCC9	1.0704504	1.9145979	1.608838	2.2479775	1.6915853	0.8400183	1.8600012	0.40063623	1.5753416	2.0772705	1.2388669	1.0566703	2.887547	0.83196074	1.3104153	2.3477314	1.2570579	1.641562	1.4957263	2.0704064	2.021513	1.7268628	1.5210948	2.0807064	2.6111913	1.636943	1.682619	1.2690824	1.9561163	1.9107777	0.73994064	1.744222	0.9336372	1.9145979	1.4060217	1.1635615	2.3191085	1.2203858	0.9260758	1.3104153	1.1044103	1.0000511	0.887589	1.9222491	1.7005076	1.618267	0.887589	1.5110093	1.049722
ABCD1	3.107722	3.9708831	3.5957382	3.6553843	3.4019444	2.8237624	3.193808	2.6017451	2.5435026	3.5619237	2.9467254	3.3277178	3.5322928	3.370199	2.7312467	3.4815795	3.1209915	2.5582678	3.5348513	3.323396	3.326277	3.3881881	3.1243558	3.0548935	3.5134835	2.4436457	2.6803508	2.3757668	3.83185	3.22342	3.003641	3.6960363	3.283938	3.22342	3.8914511	4.026852	3.6334856	3.9430006	3.3277178	3.500805	4.28908	3.220384	3.211013	3.2539997	3.4475646	3.2570443	2.5360487	3.51102	2.9855356
ABCD3	2.9107578	2.8094308	3.5945456	3.3659537	4.5704765	2.786652	3.9963653	4.1682825	3.080702	3.5862005	3.6182292	3.0891716	3.7516837	3.8884666	4.351209	4.0925636	3.6870863	3.5046349	3.8480358	3.837988	2.9486403	3.5632052	4.121012	3.1440291	4.892368	3.6426833	4.385467	3.6971438	4.378517	3.8757882	3.182678	3.913661	4.274282	4.064338	3.8155847	3.7441862	3.5582623	3.8708496	3.7037904	4.0652785	3.4621067	4.2957234	4.41481	3.3533165	3.176361	4.169888	4.0522118	3.7644646	4.3667154
ABCD4	5.226911	4.8499665	6.0241203	6.3021827	5.125202	5.684013	6.138112	4.046104	5.77212	6.7088456	5.8621945	5.183519	5.8132644	6.5806384	6.905672	5.735019	5.751408	5.330962	6.6693316	6.247399	6.8069315	6.932251	7.2219872	6.4692607	6.4371314	5.8058	6.326572	5.0703506	6.0948443	6.9059696	6.3232145	6.694287	6.5647078	5.620304	6.5720296	6.6676483	7.543447	6.980162	7.0483313	6.8637295	6.7368774	6.018803	4.0522118	5.43794	6.8782053	6.7748237	6.062037	6.374676	7.042873
ABCE1	3.629992	3.9542239	4.4816055	4.090869	4.807899	3.622915	4.9250436	4.5957766	4.0072417	4.4574466	4.4515295	3.907873	4.3448377	4.5570683	5.4969764	4.283957	4.2637568	4.1976714	4.3909907	4.526058	4.006304	4.4495254	5.211437	3.5789592	5.2149405	6.3253875	4.3667154	3.77401	4.5341907	4.7623134	4.181886	5.0622015	4.797004	4.744691	5.1683497	4.4816055	4.4521976	4.7597127	4.4521976	4.864932	4.260818	4.438267	4.4436097	4.578908	4.5077915	4.586766	4.604118	4.8430166	5.301227
ABCF1	4.9274616	4.8986497	5.714809	5.2983027	5.323356	4.7565346	6.2973447	5.428269	5.471556	6.110612	5.733057	4.8369365	4.8762326	5.5524454	5.627946	4.728424	5.4718494	5.306003	5.0933514	5.789498	6.0881443	5.751997	6.1385064	4.6176414	6.2257886	5.6043367	5.9731293	5.5996356	5.3125343	5.8649464	4.9795265	5.448883	5.7430663	5.148909	5.5220146	5.6223617	5.476737	5.82574	5.79647	5.6132507	5.6200104	6.051793	5.79755	5.6493087	5.706275	5.2968407	5.6695995	5.9694886	6.1280575
ABCF2	4.8052955	4.8293133	3.9909291	4.8313394	4.778787	4.0223465	5.2630334	4.1317606	4.852959	5.8170953	4.0035844	4.053151	4.1867056	5.090051	4.6937976	4.491829	4.898166	3.8590202	5.5720224	4.882609	3.9973025	3.934493	4.675824	4.2226467	4.8222704	4.933071	4.6340494	4.659396	4.8505454	5.6522493	4.2241607	5.2425838	5.0853925	4.4449453	5.1492977	5.367738	4.560707	5.34764	5.1727247	4.5109468	5.196163	4.6718845	5.1210256	4.935006	4.5020556	5.0836453	4.62004	5.00316	6.2801666
ABCF3	5.143273	5.8857856	6.68062	6.6590343	5.462075	5.248328	6.61221	6.226874	4.716494	6.3494854	5.5635056	5.6226554	5.7865524	6.0454893	5.5020614	5.1795316	4.7070675	5.9262004	6.6219096	6.0507092	6.5169263	5.7644625	5.6760707	6.1331835	6.6530933	5.164753	5.322966	5.18313	6.1663103	6.062037	5.6421547	6.35966	6.100363	6.0458837	6.0918884	6.0906076	6.69498	6.2890515	6.3847537	6.1518164	6.9109282	6.2282553	5.5456924	5.872318	6.1978703	6.3822837	5.546867	5.852268	6.714293
ABCG1	2.5435026	4.4835167	4.2509623	4.286898	3.4828546	2.4276652	3.294263	3.7613149	2.9164824	4.2110076	2.8679328	3.3477237	3.317636	2.1276844	1.9561163	3.5957382	3.4515622	3.1473117	4.4835167	4.986402	3.5223372	4.5674114	3.1060424	3.0874949	4.666793	3.2824125	2.807373	3.1342769	4.491829	4.547781	2.7377057	3.7474256	3.473842	3.2047698	3.5993161	4.24111	3.7613149	3.608862	3.1457145	3.4763904	3.9891486	2.6937842	3.285374	4.398515	4.3970866	3.1440291	2.9411564	3.5509427	3.2705736
ABCG4	1.8156192	0.9486982	2.3701975	2.881667	2.577725	2.358994	1.7093155	3.0108218	1.4060217	2.5385325	1.5509181	2.2141287	2.3785129	2.7761395	2.0942454	1.5210948	2.2720363	2.577725	3.4944243	3.381315	2.7718697	2.2839465	1.4957263	3.1537902	2.3477314	0.8797943	1.790782	1.2265649	3.907873	3.6403835	1.5509181	2.6135337	3.5957382	2.304571	2.7158847	2.8757908	3.182678	3.4969761	2.531084	2.763422	3.0215151	3.7897754	3.4100962	0.78250456	1.883629	3.3950648	3.249435	2.1144347	2.9030433
ABHD1	1.1699992	0.4957945	0.64164835	1.8914397	1.5210948	1.5753416	1.1177393	0.2751237	0.99286234	2.0461588	0.82382965	0.8156711	0.76562524	0.20175661	1.1954168	1.2388669	1.2016847	1.2388669	1.2750628	1.1699992	0.8560811	1.6736089	1.1044103	1.7570888	0.5161281	1.2750628	1.6135489	0.7049559	2.650778	1.9928074	1.0976789	1.5656528	1.5993719	1.3104153	2.2234745	2.2660909	1.8032506	1.618267	1.4330235	1.0215282	2.3420277	1.1635615	1.2810018	1.0909218	1.8797659	1.6781452	1.5110093	1.182776	1.4436299
ABHD10	3.2094967	2.885558	4.2250133	4.0729904	4.137513	3.4462929	4.5759377	4.115169	3.5873923	4.8119493	4.2016435	4.3291535	3.8135412	4.649025	4.006304	3.8797028	4.13591	3.5570726	4.1110234	3.627602	3.5285475	3.5134835	4.601721	3.1160357	4.9044495	4.970425	3.548473	4.060953	4.246414	4.538497	3.768727	4.6052685	4.299425	4.330579	4.489918	4.089175	3.8480358	4.5515146	4.0874805	4.3631945	3.7644646	4.169888	4.4535336	3.2764916	3.8866017	4.2040076	3.7430756	4.0205636	4.533616
ABHD11	3.370199	3.5909686	4.1570463	3.6159327	4.091717	2.8933442	4.406042	4.478931	4.0045223	3.7803144	2.678072	3.7886617	3.3132277	3.323396	4.078917	4.0746837	3.8846438	4.8880196	3.5435348	5.034755	5.186631	4.269066	3.1779623	2.8217013	3.5668676	3.4100962	2.698267	3.3590019	3.8268294	4.908799	3.3826714	3.4763904	4.267549	4.026852	3.3923497	4.319082	3.285374	4.1383624	4.3320045	3.8369648	4.826805	4.6650634	4.62004	3.4969761	4.4128084	3.500805	4.355489	3.8217175	4.5570683
ABHD12	5.397117	6.2255917	5.6164837	5.397117	5.930234	4.5957766	5.2491074	5.5942492	5.286901	6.38011	5.4962916	5.71942	5.299375	5.7401223	5.1039333	5.939677	6.0606575	5.218444	5.315751	5.6290236	5.8183722	5.099273	5.1699057	4.500813	5.7755556	4.7671294	5.1226764	5.6061983	5.875758	5.363152	5.1122847	5.4640303	5.228468	5.007617	5.316141	5.8579683	4.9708123	5.2754045	5.724423	5.761518	5.527297	5.62824	5.5731974	5.598754	5.7887125	5.611781	5.3501763	5.506853	5.7745743
ABHD13	1.9524055	2.6017451	3.5981236	2.931679	2.7462974	1.9069613	3.285374	2.978198	2.4383416	1.7949808	3.003641	2.9763644	2.8953352	2.5286033	2.5728972	2.6848261	3.3161964	1.7740363	2.8972402	3.1731594	1.996404	2.0356338	3.0053918	1.8237927	3.549662	3.056565	1.9782271	2.1009912	3.288336	3.028621	2.2419004	3.1424327	3.1906016	3.0548935	3.5789592	3.4422967	3.297227	2.786652	2.4060423	3.2630455	2.835967	2.3978515	2.7718697	2.9818661	3.058325	3.280977	3.1906016	2.8094308	3.3854747
ABHD14A	4.649025	4.673518	5.1858525	4.9146	5.1803093	4.5235705	4.6287713	5.685091	4.7070675	5.3774967	3.9597445	5.4623685	4.7169747	5.0785017	4.791316	5.1039333	5.5852404	4.3533015	4.8017282	5.2055993	4.907349	5.5795608	4.127611	4.0223465	4.799607	4.422246	4.573542	5.768978	5.842933	4.216495	4.064338	4.4542017	5.4962916	4.090022	3.9909291	5.9434147	5.636667	4.4548697	5.39165	4.4080434	5.8916845	5.6619534	5.6946034	3.6507812	4.5466323	5.90132	4.41481	4.6011453	4.148929
ABHD14A-ACY1	0.78250456	0.5161281	1.4647238	2.2570662	0.9782476	0.55591464	0.9108029	0.9782476	0.6136316	2.6826303	0.6041816	1.6276582	0.44372052	0.9336372	2.6276045	1.526119	1.7570888	0.46478304	2.2539823	2.304571	1.9107777	1.5704931	1.1375494	1.3449054	1.8278862	0.7049559	1.646188	1.3674041	2.4060423	1.4222745	0.89538705	1.8359431	1.4276745	0.80744386	1.1375494	2.1731734	2.7698212	2.1043677	2.5360487	2.1570847	2.350545	2.0566328	1.9561163	0.07052474	2.3248699	1.718147	0.89538705	1.1635615	1.7613178
ABHD14B	3.673532	5.2723846	4.7944007	4.337707	5.71942	3.0823777	4.738241	4.198523	4.4202433	4.4633656	3.165159	3.9560952	4.1755557	3.7623339	4.4508615	5.575645	4.145721	4.2698245	4.150533	5.229247	4.438935	4.6444163	2.9818661	4.001803	4.3617673	4.24793	3.414174	3.5147612	4.478931	3.9439354	3.900127	4.337042	5.0067453	4.4195757	4.115169	4.4249153	4.3757563	4.05052	4.547207	3.8972344	5.368811	4.55027	4.9387784	4.228042	4.673518	4.313288	3.9579663	4.9325876	3.4236023
ABHD15	1.5558652	2.361813	1.6690792	1.6553925	3.3001022	1.0566703	1.7824702	2.189079	1.4854795	1.6229928	0.71378523	1.0635976	1.744222	1.0072758	2.582556	2.5607593	1.1243894	1.5801983	1.6736089	2.1043677	1.4594975	1.7005076	0.80744386	1.5704931	2.121055	1.372987	0.8480885	0.78250456	1.2810018	2.1570847	1.3045712	2.0942454	2.2660909	2.263081	1.5849965	1.4594975	1.5509181	1.5704931	2.0391898	1.2690824	1.6508209	2.4005265	3.212619	1.6553925	2.1177437	1.618267	2.6392663	2.0635524	1.2987429
ABHD16A	4.8176403	5.415181	5.8860803	6.0570135	5.534146	4.7175517	6.158817	6.42527	5.0188584	6.370724	5.134237	6.052285	5.781348	5.8396907	5.20521	5.586807	5.617953	4.8836718	6.442568	6.291519	6.246412	5.753862	5.415474	5.5594926	6.4114337	4.964423	5.1878953	5.9694886	5.836645	6.1543794	5.6533275	6.169959	5.8313394	5.931217	5.9049582	6.0887356	6.151126	6.384951	6.7826514	5.7438517	6.5706444	6.658935	6.2801666	5.047458	6.0010824	5.198108	5.9095798	5.9775586	6.159507
ABHD17A	4.662182	6.008958	6.661608	4.9868865	5.850795	5.3384714	6.390287	5.410396	5.5894504	6.1226363	5.0618134	5.15338	5.925316	6.3003063	5.5311127	5.891881	5.7923455	6.3464236	5.4372563	5.5701623	6.169959	5.0699625	6.305243	5.3746667	5.4429226	5.4336414	4.7543197	5.741202	5.242194	5.9626007	5.705981	5.879494	5.6976438	5.609724	5.0845184	5.7923455	5.9483337	5.7631865	5.804032	6.095534	5.535418	4.9986067	4.931234	5.593368	5.732567	5.648427	5.5594926	6.3884096	4.94768
ABHD17AP4	0.15068647	1.0072758	0.7991509	2.6064248	0.16362981	0.0	1.0773331	1.5509181	1.2631196	2.0461588	0.7312613	0.0	1.9782271	2.6088495	0.0	0.9782476	0.9108029	2.7845142	0.52618414	0.2987822	0.042784035	0.0	1.0773331	1.5110093	4.027697	0.16362981	0.38968015	0.124459624	0.7312613	4.330579	2.2203312	1.33921	1.0566703	1.9107777	1.929841	0.62302387	4.7703085	0.11116745	0.05672351	0.8156711	2.786652	0.0	0.42232955	0.78250456	0.0	2.313273	1.5607548	0.7049559	2.4672816
ABHD17AP5	0.58506453	0.28699607	3.2479136	2.5033484	0.0	0.124459624	0.17644595	0.16362981	1.2327062	1.8237927	0.124459624	0.0	1.7740363	0.42232955	0.0	1.0704504	0.73994064	2.2419004	0.6691063	0.3674849	0.0	0.0	0.7908371	0.9108029	2.6276045	0.0	0.22663648	0.0	0.20175661	2.678072	2.003606	1.0976789	0.7049559	2.0000036	2.4005265	0.55591464	4.537923	0.52618414	0.48553726	0.17644595	3.3219557	0.042784035	0.042784035	1.2987429	0.43305513	2.238825	0.28699607	0.9486982	4.2395945
ABHD17B	2.7136803	3.0858183	4.5185013	3.8369648	3.267526	2.7158847	4.2241607	3.8440347	3.1953225	3.6472838	3.3826714	3.521059	3.732252	4.3008494	4.1787677	2.9597902	4.1627107	2.3561764	3.7257793	3.9764078	3.5285475	3.3868315	4.527302	2.6158772	4.3448377	4.2667904	3.6769426	2.9448977	3.6357846	3.9439354	3.0652797	4.040937	3.930755	3.4128146	3.8923836	3.8052752	3.750573	4.3219323	3.853993	3.7004666	3.5509427	3.305944	3.3001022	3.77401	3.9430006	3.4995286	3.4515622	3.6438794	4.2935405
ABHD17C	2.2957225	1.6323309	3.374355	2.9818661	2.4141626	2.111051	3.5223372	3.012574	2.358994	3.2720082	2.9597902	2.881667	2.0635524	3.211013	2.618221	2.2357514	3.1731594	1.7740363	3.4789393	3.288336	3.1521926	2.4329605	3.1795635	2.4956913	2.541017	3.5298264	2.5753107	1.6599709	3.111082	2.0072117	1.8399782	3.3854747	3.220384	1.7355312	2.931679	3.1060424	3.336275	4.4052796	3.2387896	3.0338876	3.8217175	2.636916	2.7333708	3.288336	2.9183917	2.8699183	3.0250237	2.9411564	1.7570888
ABHD2	3.2780166	3.9671383	3.8499906	3.614739	5.0356283	3.2509565	3.5223372	2.9260318	2.4436457	3.7613149	2.7377057	3.0755882	3.7377093	3.389545	3.0496159	4.5993237	3.8620002	3.150595	4.245657	4.1755557	2.618221	3.1537902	3.155477	3.8846438	4.2241607	3.4343078	3.549662	2.526123	3.8768134	2.9467254	2.662223	4.06951	3.381315	2.7355804	3.8369648	3.658791	3.4982522	4.3868003	3.5373187	3.5071886	3.601702	3.1795635	3.1683583	3.5360394	3.692622	3.519781	3.267526	3.1858823	3.003641
ABHD3	2.6088495	3.3248365	3.4541974	3.7409475	3.5447235	2.9504688	4.286139	2.7136803	3.336275	4.0373683	2.8278	3.053134	3.914595	3.1906016	4.196159	4.3902287	3.4699292	3.3618002	4.1497784	3.1953225	2.7887046	3.26905	3.6005092	3.2372699	4.5292153	2.9634519	2.4302716	2.9726982	3.4621067	4.0232854	3.0755882	3.914595	4.981366	5.1460915	4.74421	4.351209	3.7856007	4.227285	4.6814938	4.5613775	3.5655856	3.4249628	3.7257793	3.2824125	3.9514174	4.109328	3.8247845	4.676977	4.833945
ABHD4	3.914595	3.6915145	3.150595	3.351963	4.260818	3.0000522	4.017936	3.4982522	2.9429832	3.0018027	2.2660909	3.7104397	3.7082229	3.2311022	3.7015746	4.2943	2.3391378	2.72683	3.4789393	3.8309202	3.7048984	4.286898	3.2387896	2.757028	3.730125	3.1602726	1.5310872	3.2524781	3.4918725	2.6803508	2.9260318	3.0018027	2.990955	3.0391572	2.9297671	3.393707	3.9726622	3.2479136	3.5933533	2.9963772	3.9467409	3.1618717	3.012574	2.922211	3.5717216	3.165159	3.1489089	3.1440291	3.2570443
ABHD5	2.017971	3.4995286	3.0108218	2.6848261	3.7354891	1.6553925	2.6135337	2.381341	2.6088495	3.2928257	2.9429832	2.1505704	2.021513	1.4222745	2.4032838	3.0738254	2.9030433	2.2839465	3.1177168	2.8379455	2.2047992	2.137568	2.0772705	2.6690476	3.4155335	1.9069613	2.4356506	2.8659477	3.7290154	2.6135337	2.4329605	3.2047698	4.1682825	3.533572	3.4396634	3.7015746	3.0391572	2.9597902	2.2172682	2.6937842	3.3533165	2.5898085	2.698267	3.6461797	2.6599495	3.377157	2.1473167	2.6690476	2.3868396
ABHD6	2.060053	2.2839465	2.648508	2.5849729	3.7876415	1.8520371	3.2986646	2.4409523	2.7718697	3.4249628	2.392343	2.5360487	3.0823777	1.7527944	2.5459888	3.9900856	2.3729413	2.6690476	2.7655544	3.014414	1.5460458	2.807373	3.2016497	2.3978515	3.9936469	3.255522	2.6554046	2.3646336	3.0053918	2.3673747	2.4646602	3.139152	2.885558	2.4880433	2.4828672	3.2418303	3.1683583	3.5071886	2.9708657	2.6392663	3.3729997	2.6438859	2.541017	1.33921	2.8237624	3.2063751	2.695983	3.2357497	2.361813
ABHD8	2.7761395	4.0487347	3.9532883	4.789774	4.2008867	3.1276321	4.1858554	4.854021	3.9011533	4.6392326	3.0179203	4.909282	4.055689	4.6455684	3.5360394	3.7907958	4.3603406	3.922253	4.250204	4.0866337	4.1317606	4.2250133	4.331244	3.8309202	3.6792474	2.7114766	3.3923497	4.33343	4.459451	4.478931	3.9504821	4.3497825	3.9030194	4.3991823	4.3341904	4.2040076	4.586766	4.592133	4.259302	4.6105433	5.0678277	4.066971	4.6582437	3.1683583	4.2016435	4.2629986	4.114415	4.319747	4.700432
ABI1	3.6334856	4.3944197	4.809924	3.7516837	4.8986497	3.8288748	4.4449453	4.89575	3.6218123	4.351875	4.3391333	3.9900856	4.2180095	4.0373683	4.629347	4.613517	4.5601325	3.6495848	4.8909183	4.8559523	3.8747633	4.163466	4.4969897	4.654786	4.8444643	3.9155285	3.7474256	3.6028953	4.548451	4.056629	3.8459888	4.9359736	4.5341907	4.473774	4.8595247	4.759135	4.3673816	5.1965523	4.0072417	4.370141	4.5459623	4.13591	4.227285	5.2433624	4.641536	3.8480358	4.614092	4.5242405	4.3384676
ABI2	4.9887266	3.6814604	4.9823346	5.312924	5.1631002	3.9486113	5.263423	5.593368	4.2629986	5.3103895	5.098885	5.104808	5.3334002	5.5762324	6.0878487	4.7601943	5.401218	4.8976827	5.577701	5.2425838	4.607666	5.2445307	5.160281	5.033398	5.973425	5.8163095	5.214551	4.629347	5.629612	5.723049	4.4235806	5.468917	5.2168865	4.948164	6.018803	5.1346254	5.1846857	5.5282755	5.080249	5.356127	5.087916	5.0206027	5.148909	4.1440225	4.714762	5.517906	5.790775	4.541655	5.3822794
ABI3	1.7093155	4.236469	3.4893212	3.2311022	3.6633961	2.8237624	3.907873	2.5533702	3.8022113	3.5236156	2.3477314	3.2418303	3.5692484	2.179561	0.9260758	4.773488	3.326277	2.8719041	3.8084326	3.139152	4.118562	1.7866592	2.090876	2.6276045	3.1667585	2.5360487	2.2986703	2.7612903	2.1922038	2.2570662	3.3030677	3.3248365	3.5311053	3.9316895	2.4541852	3.6803536	3.308911	3.4944243	3.9184234	2.9107578	3.389545	3.0072305	2.5509644	2.5286033	3.9164622	3.215653	2.7949514	4.163466	2.8519788
ABI3BP	2.0566328	4.489249	3.8943424	1.7655522	3.9982402	2.1276844	3.4867706	1.7485055	2.4276652	2.5631685	2.3074434	1.7570888	2.263081	2.2691026	0.28699607	3.983714	1.8399782	1.8991928	2.5680728	4.41481	1.0144353	1.3896317	1.4276745	3.5373187	4.123463	1.0215282	1.0144353	0.4751773	1.5008324	2.9982147	1.3674041	3.2630455	3.220384	3.2630455	2.722501	4.150533	2.304571	2.8319256	3.0018027	1.9709185	2.4302716	1.5993719	3.0652797	2.6323006	3.2387896	1.2631196	1.480339	3.9754715	1.0215282
ABL1	3.8062966	5.472827	5.5927806	4.832401	5.1902294	3.72467	4.718129	4.1595006	3.8237622	5.3788633	4.3491163	4.5759377	5.10306	4.684281	5.1051955	4.81301	4.9791393	3.8875341	5.2149405	5.3813033	4.582549	5.039603	4.8880196	4.8510284	5.1566844	5.351542	5.009458	3.519781	4.6340494	4.884638	4.3341904	5.233043	4.8444643	4.692067	4.9950223	5.0053883	4.814071	4.9791393	5.1014094	5.2180543	4.72573	4.476352	4.2986655	5.0840335	5.1039333	4.429588	4.181886	4.4561105	4.893334
ABL2	1.883629	3.4828546	3.9653597	2.7740042	4.2585435	1.8319125	2.7506392	2.8094308	2.2141287	2.873804	2.7824624	2.55586	3.1209915	3.336275	2.9088502	3.4931483	2.801203	2.493141	3.0496159	3.283938	3.2524781	2.6346498	2.8933442	2.759159	3.3433957	3.7060065	3.6814604	2.0635524	3.4383016	2.9634519	2.4568024	2.786652	2.8757908	2.4646602	3.111082	2.9855356	2.801203	4.07553	2.7377057	3.0635188	3.1026838	2.9523847	3.2720082	4.1268573	2.6893039	3.294263	2.7803257	2.8560293	3.0548935
ABLIM1	2.4854136	3.6310952	4.1538367	3.947676	4.997735	2.6438859	3.389545	4.3455033	3.3561137	3.6747303	2.8156068	3.1890876	2.8156068	3.8470125	5.6695995	3.67132	4.937328	4.187462	3.5097427	5.4205523	3.3391588	4.438267	3.3205156	3.5147612	5.400241	5.0294237	4.24793	3.4046612	5.1783648	3.825807	3.0755882	5.388917	4.248688	4.352636	5.021087	3.6287968	3.7388194	4.0840926	3.1810763	3.5897763	2.8797655	3.7048984	2.4356506	2.2691026	2.8894503	3.2463925	5.0984964	4.275799	2.858012
ABLIM2	2.695983	2.722501	4.354062	4.4202433	4.482179	4.3970866	3.3854747	4.653634	2.4620397	3.1810763	2.2720363	3.8166068	4.3074	4.103487	1.641562	3.5632052	3.6893003	4.4783583	4.6421123	4.805778	5.219903	3.6679103	3.1715589	4.581399	4.33343	3.196926	3.1570752	3.0874949	4.774548	4.154592	2.1635296	3.2780166	3.5020814	3.0755882	3.2479136	4.039998	4.227285	2.7970064	4.462697	3.214136	3.983714	4.7923765	4.825261	2.3363295	2.4141626	4.533616	4.9255266	2.8599954	3.1010048
ABLIM3	3.4828546	4.891885	4.84099	5.937316	6.33072	5.2326536	4.0600133	4.2086425	3.750573	4.615915	4.060953	5.3902836	5.152602	5.4226036	4.7092795	6.0448	5.1151977	4.0984955	6.592118	5.1151977	5.2391763	4.3448377	3.9259896	6.062431	5.4185014	2.5849729	3.6182292	4.038307	6.1978703	4.8048134	4.773488	5.644703	5.725208	4.852959	5.3172135	4.701586	5.8615065	6.522762	6.0212646	4.4912558	6.6173563	5.452205	5.3430552	4.147325	3.7886617	5.5046034	4.649025	3.5957382	5.1719475
ABR	5.804032	5.3176036	5.6601887	5.8826394	6.4546285	2.9855356	6.264374	7.218908	3.187485	5.3150687	3.9551597	5.627652	3.885576	2.6893039	5.8747754	5.919316	2.722501	7.4709477	5.8747754	7.221093	6.9076552	5.0733585	3.3881881	4.8455257	5.880477	7.240861	5.8801823	4.9537764	6.324104	6.171537	5.2253532	4.3736625	4.193795	4.269066	4.77079	3.8728063	3.9495468	4.5027246	5.7777157	3.2448716	5.2945995	8.120688	8.0411825	5.068216	6.37764	3.2433507	6.5144534	4.1135674	3.5534127
ABRACL	4.9112163	4.1260085	3.883618	2.8419895	4.2086425	4.562526	5.894339	5.1193743	4.4489527	3.3881881	4.1177135	4.365288	3.6253042	2.5945642	5.15338	4.28538	4.650177	4.3298187	3.6403835	3.3659537	3.9570308	3.3715541	4.464702	3.220384	4.4847584	4.789774	4.150533	5.174767	3.6518857	3.187485	4.411474	4.962584	4.840507	4.6246448	4.1077256	5.0729704	3.983714	4.613517	4.5783324	3.224938	3.414174	3.5570726	3.403303	4.676977	4.319747	3.3117886	5.2449203	5.278327	3.1060424
ABT1	2.5033484	3.4854045	4.3052163	3.2418303	3.4275932	2.8953352	4.510373	3.5885842	3.7354891	4.2218895	3.214136	3.4828546	2.8156068	4.0053663	3.1160357	3.2357497	3.9088063	3.1440291	2.9126656	3.5147612	3.8480358	2.9335911	3.8943424	2.3895907	3.614739	3.4208817	3.1408367	3.7060065	2.885558	3.8629315	3.5397866	3.7876415	3.8459888	3.8176289	3.7136729	3.9173963	3.827852	3.4528344	3.8440347	3.9955215	3.2094967	3.5862005	3.344838	3.9486113	3.6182292	3.196926	3.4607427	3.936456	3.9909291
ABTB1	4.078917	4.9126663	5.138706	5.79647	5.170683	3.6915145	5.053083	4.1260085	4.095106	4.588012	3.7655766	4.5801535	5.0125585	4.8119493	4.6627584	5.4182086	3.7516837	4.9823346	4.674094	5.826329	5.845488	6.3781343	4.0496745	5.279496	5.107235	4.252478	3.969947	4.2629986	5.1014094	4.6375046	4.512859	5.119763	4.9174037	5.0526953	5.0836453	4.7500825	5.5010834	4.99725	5.0461	4.875267	5.647937	4.4052796	4.3596745	4.2433834	5.9556146	4.521658	5.0604553	5.0548286	5.0026755
ABTB2	2.500795	3.732252	1.7866592	1.3162155	2.9963772	1.049722	1.3785836	1.9855485	0.50599486	1.989139	1.1310111	1.1111153	1.1044103	0.55591464	0.23891501	2.8258238	1.2079737	1.8399782	1.646188	2.5210829	0.7049559	1.0000511	0.58506453	2.2839465	1.5460458	1.4957263	2.4302716	0.16362981	2.577725	1.2016847	0.50599486	1.8319125	1.4906301	0.87191325	1.5704931	2.6299522	1.0357134	1.3562181	1.2141696	2.0286055	3.934493	0.8400183	2.0635524	2.980032	1.5210948	3.126038	1.8440175	1.2570579	2.548476
AC000041.10	0.0	0.0	0.0	5.1942177	1.2690824	0.0	3.4128146	3.5097427	1.5160799	0.0	0.0	0.0	4.8634834	3.126038	0.0	0.0	3.0053918	0.0	0.9260758	2.7462974	2.790758	2.8894503	0.7991509	5.6870522	2.7092733	0.0	0.0	2.3219886	0.0	3.0959697	0.0	2.9855356	0.0	0.7908371	1.8156192	3.0669532	3.109402	0.0	1.8073926	2.4725273	3.6610935	4.096801	3.8510141	0.0	1.9069613	3.1457145	0.0	1.1570914	0.6781482
AC000068.10	1.438321	0.55591464	1.8440175	2.0108204	0.097748086	1.1891137	0.7908371	0.9635397	2.5993228	3.1440291	2.650778	2.6323006	1.0215282	2.7928972	1.6781452	0.5361526	2.5286033	1.5946169	1.4330235	2.5435026	3.9936469	2.6736007	2.6937842	1.4060217	2.3103974	2.3334424	1.9069613	2.6206496	2.2448986	3.249435	2.9855356	2.7548978	1.9486238	2.8460355	2.881667	2.250979	2.7114766	2.58014	3.1810763	3.2372699	2.2868881	2.250979	0.6600121	0.72254187	2.4141626	2.906943	2.5509644	2.7136803	2.9982147
AC000068.5	0.25107563	0.17644595	0.7991509	1.6041348	0.4957945	0.89538705	1.887569	1.641562	0.4957945	1.8115393	0.9108029	1.3277426	1.1954168	1.3951445	0.7571259	0.62302387	1.7991133	1.2810018	1.3951445	2.662223	1.9260064	1.2928126	1.7866592	1.1310111	1.5849965	1.7866592	1.4330235	0.9782476	2.5993228	2.653049	0.9782476	1.1044103	1.7866592	1.0909218	2.5160465	1.6690792	1.3505546	2.2660909	1.7485055	1.744222	2.1858785	2.0840685	2.2047992	0.76562524	1.4542183	2.0875094	1.2570579	1.049722	1.8480612
AC000068.9	1.5704931	0.0	0.0	0.65087	0.20175661	2.361813	0.0	0.0	0.28699607	2.4032838	2.3729413	1.1570914	0.9709231	0.0	0.014497611	0.0	2.4462585	1.0357134	0.6691063	0.31045547	0.55591464	1.1635615	0.0	3.1193984	2.5235612	0.55591464	0.44372052	1.1506449	2.0072117	3.3016295	1.2388669	1.3841319	1.8399782	0.9782476	2.695983	1.1570914	1.5361298	2.2079334	1.4060217	2.060053	1.3674041	0.0	0.94119436	0.0	1.6276582	1.5753416	0.097748086	0.05672351	1.2987429
AC000095.11	0.59464574	0.22663648	0.76562524	0.83196074	0.08420307	0.42232955	1.5558652	1.4330235	0.0	1.049722	0.32205167	2.2986703	0.6041816	2.4087207	0.0	0.6323527	1.2265649	2.7333708	0.73994064	1.0566703	2.4541852	2.0807064	1.2928126	1.5460458	0.9709231	2.1699827	1.2928126	1.4594975	0.6323527	3.2342303	1.4594975	1.8319125	0.43305513	0.48553726	1.7613178	0.9635397	1.0427017	1.5310872	2.722501	1.3785836	1.2141696	0.8156711	0.3674849	0.16362981	1.3505546	0.3449496	0.2987822	1.1635615	1.8560169
AC000120.7	0.72254187	0.2751237	1.182776	1.6508209	0.17644595	1.0072758	1.3618348	0.33353373	0.25107563	1.6915853	0.8640384	0.17644595	0.59464574	1.0357134	1.2869579	0.9260758	0.23891501	1.1764042	1.5310872	1.8156192	1.0427017	1.7225369	1.3334688	1.0566703	1.7782153	1.1635615	1.0427017	0.13763218	1.636943	2.2296095	0.4542836	1.2449315	0.9108029	0.8156711	1.6915853	1.4276745	1.0566703	1.8639895	0.90309465	0.9184638	1.9598305	0.5161281	0.55591464	0.21424463	1.5160799	1.5110093	1.3505546	1.0072758	1.6135489
AC000123.3	1.3449054	1.5110093	2.3673747	2.292776	1.1891137	1.7225369	3.6803536	0.7571259	3.0072305	2.786652	2.801203	1.5656528	1.7005076	2.3277528	3.1795635	1.3334688	2.6158772	1.4647238	2.8237624	2.4141626	2.7290382	2.1043677	2.3646336	1.875834	3.4633799	2.3420277	1.8600012	2.2326796	2.720295	3.1634705	2.6040845	3.336275	2.8032591	2.990955	3.4893212	2.6461546	2.144065	3.5134835	3.0444293	2.6438859	2.4302716	1.9373734	1.4489502	2.3646336	2.3757668	2.8914404	3.3334818	3.3590019	3.1143548
AC000123.4	0.7991509	1.2869579	1.1506449	1.718147	0.9336372	0.50599486	2.548476	0.65087	2.4114816	1.0072758	1.049722	1.049722	1.9486238	1.0215282	1.8319125	1.3505546	1.8600012	0.25107563	2.0772705	1.7485055	1.875834	1.618267	1.6229928	0.124459624	2.881667	1.6135489	0.62302387	1.0909218	1.8480612	2.4302716	1.7355312	2.3074434	1.9561163	2.3191085	2.500795	2.2419004	1.641562	2.6206496	1.9561163	1.6508209	1.8115393	1.2869579	1.0704504	1.4957263	1.718147	2.1144347	2.0391898	2.4646602	2.7355804
AC002116.8	1.5110093	1.9373734	0.7485362	0.15068647	0.0	2.0496476	0.15068647	1.0215282	0.6960962	2.4195275	0.0	1.5110093	1.7866592	0.4542836	0.0	0.0	1.2327062	3.072151	1.4115105	1.5460458	0.71378523	2.0391898	0.0	1.3104153	0.08420307	0.0	0.0	1.1044103	0.52618414	1.9745712	1.636943	1.7527944	1.4699609	2.0108204	1.6135489	1.744222	1.4330235	1.438321	1.8914397	2.1858785	1.6690792	0.0	1.182776	1.790782	1.7740363	1.8797659	1.6323309	2.35336	1.8953143
AC002310.12	3.126038	0.6323527	1.8399782	1.4906301	0.8797943	1.608838	2.500795	1.33921	1.7866592	2.5680728	2.4568024	2.0566328	1.9336054	2.0738373	4.028542	1.0144353	2.144065	1.9222491	1.3505546	1.8679093	2.2898314	2.922211	2.8894503	1.8480612	1.7005076	2.275051	2.0566328	2.58014	2.2986703	2.858012	1.9411447	2.121055	2.914574	2.4568024	2.5235612	2.1310024	1.7355312	2.582556	2.1177437	2.722501	2.0072117	2.58014	1.929841	1.3841319	2.4541852	2.358994	2.451569	2.877778	3.1342769
AC002310.14	2.7887046	0.64164835	1.7485055	1.5160799	0.5656918	2.4956913	1.929841	1.2631196	0.87191325	2.3757668	1.4542183	0.8560811	1.9524055	1.8480612	1.5110093	1.2810018	1.3449054	3.3603556	1.4594975	1.4115105	1.4957263	1.7866592	2.2172682	3.3016295	1.8156192	2.4087207	1.5410504	0.76562524	0.9855609	2.1009912	1.618267	1.9030752	1.6960089	1.2079737	1.636943	1.5898027	1.5993719	1.6781452	1.5753416	1.9561163	1.3618348	1.2631196	0.7908371	1.1570914	1.2079737	1.4222745	1.2869579	1.5160799	1.7697916
AC002398.9	3.2615225	2.9634519	3.35052	3.35052	2.9542139	3.2295833	3.058325	3.6392794	3.5993161	2.636916	3.0444293	3.750573	3.2509565	2.0496476	1.6915853	2.7506392	3.393707	2.961621	3.601702	2.9355035	3.8807282	4.0223465	2.877778	3.3673987	2.7420428	1.4906301	2.2479775	3.2016497	3.1342769	3.464653	3.5619237	3.2403097	2.8797655	3.3334818	3.0617578	3.6610935	3.6241095	3.2342303	3.4867706	3.6472838	3.255522	2.6323006	2.5134885	3.056565	3.3950648	2.9126656	3.126038	3.5273602	3.8894925
AC002454.1	3.6792474	0.2987822	2.9818661	1.6508209	0.41153392	6.324301	4.773488	0.0	6.903689	4.372235	2.0669782	1.7740363	0.7908371	1.5656528	5.9081054	0.42232955	5.962797	0.9108029	3.9011533	3.0072305	4.4080434	3.5789592	6.1045017	3.9900856	0.6691063	4.2787395	1.7866592	2.6040845	0.44372052	3.7959921	1.7991133	4.6819744	6.11416	3.699359	5.693721	4.388229	3.220384	6.8433075	5.479963	3.1537902	1.7824702	0.52618414	0.6871335	2.201667	4.237984	6.363908	1.4594975	7.9394836	6.95318
AC002456.2	0.0	0.41153392	1.4060217	1.2449315	0.43305513	0.48553726	0.0	2.3103974	1.5460458	0.0	0.3674849	1.3162155	1.1506449	0.0	0.33353373	1.1764042	1.4060217	0.5361526	0.4957945	1.744222	3.414174	0.0	1.5801983	1.8520371	0.5361526	0.8156711	0.0	2.3191085	3.1408367	0.0	0.41153392	1.608838	1.3162155	0.887589	1.790782	0.59464574	0.82382965	2.4114816	2.618221	1.1111153	3.856972	2.700467	1.7049433	3.1570752	1.4060217	1.0144353	2.7485106	3.0548935	4.103487
AC002467.7	2.9818661	2.137568	2.2357514	2.8914404	2.7136803	2.1731734	3.187485	2.4594207	2.250979	3.1858823	2.358994	2.2357514	1.6323309	1.5801983	2.4383416	2.238825	2.3757668	3.0321317	2.2986703	2.7114766	3.6724257	2.881667	2.7026677	2.9373295	2.8639631	1.9184216	1.875834	3.7037904	3.2585666	2.9279428	2.2570662	3.3001022	2.531084	2.533566	3.1440291	2.577725	2.636916	3.0548935	2.9690335	2.263081	3.3462808	2.8094308	2.9164824	2.8217013	2.5385325	2.6736007	3.1325932	2.4383416	3.5981236
AC002550.6	3.0738254	0.41153392	2.0875094	1.4751447	0.124459624	2.2570662	3.1060424	1.5410504	2.032156	0.9336372	3.2868998	1.9411447	2.881667	3.4699292	3.0053918	0.6781482	1.0976789	1.8278862	1.5509181	0.9855609	1.4647238	2.4956913	2.9690335	1.8520371	3.012574	2.017971	2.5969849	2.801203	2.3391378	2.2419004	2.5235612	2.0391898	2.3191085	2.1009912	1.7782153	1.6041348	1.33921	1.8560169	2.1985369	1.5008324	1.2079737	1.7311943	0.8156711	0.41153392	1.6041348	2.017971	1.9145979	2.6346498	2.5059025
AC004057.1	10.465719	9.408922	9.983524	8.730896	8.978061	6.942169	8.3254	7.7152753	9.510677	10.379083	11.166428	8.214162	8.756836	9.518467	7.8047605	7.5452375	8.947522	8.20888	7.1782866	7.5054545	7.488946	8.54277	7.6408405	7.5005813	10.141477	9.370879	10.420152	8.075354	9.536343	8.550549	8.537584	8.911198	7.4764166	8.7968445	8.384021	9.189371	7.7760906	8.597626	8.619071	8.550051	8.417023	7.794009	7.3279986	8.91928	9.559113	8.106041	9.340725	8.885651	9.018881
AC004069.2	0.8560811	0.78250456	1.1441122	1.049722	0.42232955	0.82382965	1.5509181	0.90309465	0.9184638	1.5607548	0.99286234	0.80744386	0.8560811	1.5753416	0.90309465	1.4957263	0.6960962	1.049722	1.4699609	0.8400183	1.8440175	3.2794518	1.4330235	1.3104153	1.2750628	0.28699607	1.5753416	0.8156711	1.6599709	0.8480885	1.4222745	1.1243894	0.99286234	0.94119436	1.4168864	0.72254187	0.5361526	0.94119436	1.608838	0.7485362	1.8237927	1.6323309	0.6136316	0.64164835	1.3896317	1.2449315	1.480339	1.3785836	1.4168864
AC004076.5	0.6781482	0.22663648	1.4906301	1.2265649	0.35624728	1.4060217	2.0942454	0.7312613	1.0000511	1.8560169	1.0215282	0.7571259	1.6041348	1.7613178	1.636943	0.73994064	1.4060217	0.9108029	1.7570888	0.8156711	1.0000511	1.8399782	1.929841	0.9709231	1.9373734	2.31615	2.3646336	0.9260758	2.021513	2.0108204	1.480339	1.5310872	0.9184638	1.0976789	1.4436299	1.4115105	1.0909218	1.1506449	1.4854795	1.3785836	1.182776	1.4906301	0.52618414	0.6041816	0.78250456	1.1044103	1.6645559	1.1891137	1.8032506
AC004381.6	2.5753107	1.1177393	3.336275	2.4276652	1.8797659	3.0108218	3.7344718	2.1827579	3.1309094	4.402612	3.0072305	2.3248699	3.4422967	3.5704393	3.5360394	1.480339	3.488046	3.1010048	3.3645992	2.6690476	2.5873902	4.015215	4.100944	2.6576767	3.1586738	2.541017	2.9279428	2.7485106	3.0267782	4.2667904	2.7698212	3.904046	3.3923497	3.2387896	4.093411	3.9011533	3.207891	4.0496745	3.111082	3.8659122	2.636916	2.7158847	1.9373734	2.9279428	3.7136729	3.592161	2.6736007	3.9212253	3.8328729
AC004383.3	1.33921	0.887589	0.0	1.875834	0.8400183	0.7991509	1.0635976	1.1699992	0.82382965	2.6690476	1.9709185	1.0704504	1.9107777	0.6323527	1.9373734	1.1954168	1.6323309	0.5656918	2.1922038	2.493141	2.2898314	1.8073926	1.1891137	1.1044103	2.698267	2.0250578	1.5946169	0.0	2.2172682	2.6713238	1.0072758	2.565662	2.4114816	1.9373734	2.6229951	1.7268628	1.4222745	2.695983	1.438321	2.2479775	1.5656528	2.0772705	1.2987429	0.7991509	1.4168864	2.4005265	1.6645559	1.3104153	1.7355312
AC004448.2	1.8237927	0.042784035	1.4168864	0.9782476	0.0	0.38968015	0.9486982	0.124459624	0.38968015	2.2691026	1.3045712	0.46478304	1.6599709	1.3841319	2.2448986	0.52618414	0.2751237	1.8953143	1.2016847	0.8560811	1.2690824	1.0144353	2.3729413	1.1764042	1.4699609	0.38968015	0.8480885	0.89538705	1.9671944	1.0215282	1.8156192	1.2987429	0.94119436	2.1342454	1.8278862	1.4330235	2.4383416	1.618267	2.0072117	1.7697916	1.8520371	1.400608	0.42232955	0.3449496	1.2510145	2.7355804	0.89538705	1.2631196	1.4115105
AC004448.5	2.0807064	0.43305513	3.1325932	2.4383416	0.18916444	2.0840685	2.3219886	0.2631601	0.78250456	1.7991133	1.182776	1.4168864	3.5909686	2.1144347	1.1375494	1.2388669	0.64164835	0.9260758	3.4316761	1.8797659	1.6781452	0.52618414	2.9726982	1.5059485	3.2539997	2.4905915	1.1243894	0.3674849	3.500805	2.3305569	2.881667	2.8156068	0.6781482	2.4541852	3.7623339	2.1342454	3.662199	3.6206179	3.5717216	3.416893	1.9030752	2.8053157	0.8156711	0.71378523	1.9524055	3.6679103	2.3334424	1.682619	3.104363
AC004449.6	1.3951445	0.35624728	0.32205167	1.2016847	0.20175661	0.3674849	2.313273	1.7824702	0.9561472	1.636943	2.0807064	1.2631196	2.0875094	2.292776	0.9336372	0.0	1.4854795	0.80744386	1.5946169	2.790758	2.31615	1.5993719	1.7655522	1.1764042	2.292776	1.4647238	1.0773331	1.2388669	1.3841319	1.526119	0.9260758	1.7049433	2.021513	0.5754108	1.3045712	1.1570914	1.5460458	0.9336372	2.2357514	1.9561163	1.9818863	1.887569	1.1891137	1.3562181	0.6323527	1.7485055	1.9222491	1.372987	1.4489502
AC004453.8	5.0170164	3.7644646	5.43794	4.272764	2.8197267	4.459451	5.4640303	2.618221	3.6064749	4.189069	5.9593534	2.873804	4.4659433	4.7214003	6.6088443	4.6217666	3.8062966	3.7420578	2.0531387	4.732851	3.2780166	3.5813422	4.974491	4.091717	5.005001	5.7246194	6.605083	3.5873923	4.4776893	2.9030433	2.914574	2.8094308	3.305944	2.0143566	2.885558	3.4073784	3.576577	2.6017451	2.6461546	2.4956913	2.0496476	1.9928074	1.0144353	2.6893039	4.067817	2.2079334	2.5993228	3.1602726	2.4828672
AC004540.4	5.135888	0.90309465	2.226541	2.3448386	1.3334688	4.422246	3.819673	3.8972344	4.312528	2.2898314	3.8884666	4.1160173	3.266092	5.498932	3.6530826	1.9411447	6.3788257	3.554602	4.280257	3.5147612	2.6758783	5.5957184	2.5059025	4.8629045	3.8499906	3.0669532	3.574103	3.0426714	4.6970663	3.913661	2.2539823	6.7194433	6.0631204	3.1842802	5.4998116	4.8962336	4.5795784	3.6564891	2.6392663	4.695432	6.110612	1.8797659	1.9449196	3.0925262	3.9781873	6.7825527	5.619716	3.4931483	5.587982
AC004540.5	2.763422	2.1276844	3.1457145	4.3448377	2.8053157	2.7548978	3.2509565	3.035644	3.4699292	3.6576862	3.1779623	4.302368	3.249435	4.12846	3.658791	2.3895907	4.6524816	3.2032545	3.913661	3.2327108	3.3992286	3.207891	3.1342769	2.8540468	4.7928586	1.2631196	2.1043677	2.8953352	5.152214	4.150533	3.094292	4.884638	3.991866	2.9745312	5.0130434	4.275799	4.231924	5.3465667	4.021502	3.5534127	5.602574	3.028621	4.139966	3.45547	4.3861337	3.9963653	3.9690106	3.211013	4.6455684
AC004623.3	1.8278862	0.7908371	3.519781	2.4880433	0.52618414	1.8953143	3.155477	0.31045547	0.7571259	2.8560293	1.2810018	0.2751237	3.4501991	2.9927914	3.7398372	1.875834	0.7312613	2.6135337	3.0000522	2.060053	2.0669782	1.7949808	1.7740363	3.040914	2.6758783	3.1457145	2.7970064	0.097748086	2.980032	2.6299522	0.54605496	2.2419004	2.0108204	1.0357134	1.7355312	2.2203312	1.8560169	2.7676876	1.8359431	1.8560169	2.493141	1.438321	0.6323527	1.3219714	2.2539823	2.2479775	1.2928126	1.5946169	1.0144353
AC004893.11	2.8379455	2.0108204	2.704869	2.9448977	1.9818863	2.1538265	3.7949715	2.8217013	2.7485106	4.3384676	2.8659477	2.6937842	3.5273602	3.6598964	4.006304	2.5033484	3.6287968	2.2957225	2.9946277	3.5692484	3.716999	3.6099634	3.215653	2.166716	4.2418675	3.2172594	3.4501991	2.8237624	2.5084577	3.6825671	2.885558	3.837988	4.06951	3.3074725	4.1921883	3.5704393	2.9745312	4.6559386	4.1827364	3.2780166	3.9193575	3.7484436	2.6554046	2.3785129	3.2898624	3.0053918	3.8328729	3.5668676	3.7463148
AC004951.6	1.4699609	0.2987822	0.7991509	1.3896317	0.2751237	1.438321	1.8319125	0.2631601	0.42232955	1.718147	0.6960962	0.21424463	1.0976789	1.1891137	1.1891137	0.7908371	0.6041816	1.8560169	1.182776	1.2810018	1.7527944	0.9184638	1.7093155	2.0391898	1.9782271	1.4168864	1.5310872	0.6136316	2.1603448	1.5801983	0.40063623	1.718147	1.5849965	0.72254187	2.4302716	1.4542183	1.1310111	1.4489502	1.6276582	1.1111153	1.5310872	0.8156711	0.55591464	0.73994064	1.4330235	1.9145979	1.1310111	1.5849965	1.996404
AC004980.10	0.44372052	0.08420307	0.58506453	1.0286552	0.31045547	0.42232955	0.0	0.5656918	0.05672351	1.2203858	1.1375494	0.2751237	1.744222	2.4568024	1.3896317	1.0704504	0.9260758	0.99286234	1.9107777	1.6645559	0.42232955	1.0773331	1.2203858	0.9336372	2.5969849	0.9486982	1.5946169	0.124459624	1.7268628	2.1043677	1.0144353	1.6870991	1.1441122	0.887589	2.1731734	1.6229928	1.7782153	2.2047992	1.3896317	1.3449054	1.3785836	1.7485055	0.9184638	0.6600121	1.0357134	0.8640384	1.2570579	1.5558652	0.8797943
AC004980.7	1.9524055	1.9818863	3.3016295	3.1586738	1.9745712	1.4957263	4.3667154	1.8032506	3.112674	2.980032	2.662223	2.7612903	2.6644974	3.165159	1.8991928	2.2986703	3.2735322	2.887547	3.2063751	3.554602	3.3045058	2.176366	2.7781897	2.017971	3.419522	2.9241211	2.469904	1.7613178	3.7602034	4.4757795	2.3477314	3.4969761	3.1209915	3.058325	3.7549245	4.21413	2.9467254	3.5909686	3.9532883	2.8560293	3.9570308	2.6644974	2.9448977	2.6438859	3.4982522	3.6241095	2.7247078	3.3909926	4.384706
AC004987.9	0.77407175	0.5754108	1.7225369	1.8115393	0.46478304	1.4276745	1.0144353	1.1570914	0.82382965	2.0704064	1.1699992	1.049722	1.7697916	1.1764042	0.7908371	0.72254187	1.6781452	1.2079737	1.5410504	1.2016847	1.0286552	0.8400183	1.5310872	1.5460458	1.8797659	1.4436299	1.3841319	1.1310111	2.090876	1.718147	0.9336372	1.5160799	1.6960089	1.2265649	1.7049433	1.718147	1.7268628	2.0143566	1.641562	1.1699992	1.4489502	0.94119436	0.8156711	0.9709231	0.99286234	1.5801983	1.2265649	1.1506449	1.8639895
AC005009.1	1.6690792	0.40063623	1.6599709	2.176366	0.0	1.2810018	3.9126341	0.0	2.166716	0.0	0.73994064	0.41153392	2.1505704	2.4383416	0.0	0.0	0.44372052	0.94119436	1.3449054	0.7312613	2.3420277	0.0	0.64164835	1.4957263	2.5160465	1.1044103	0.0	1.4436299	1.372987	1.7005076	1.1243894	1.7355312	0.9184638	1.0427017	1.2016847	1.0635976	1.6781452	2.1177437	1.480339	0.887589	2.1177437	2.1570847	0.32205167	0.0	1.1243894	1.3045712	2.2839465	1.4594975	1.5656528
AC005062.2	3.7071147	1.7311943	2.2898314	1.9855485	2.6848261	3.464653	3.3785126	3.67132	3.351963	1.3841319	2.9523847	3.8952756	1.3277426	1.182776	2.166716	1.718147	3.8338957	3.3798685	2.4462585	4.4969897	4.25172	2.0000036	2.7420428	3.2645686	3.5471926	2.0807064	2.5873902	3.8757882	2.877778	3.856972	2.9486403	3.969947	3.0267782	2.2141287	3.215653	2.526123	2.1177437	2.1827579	3.2047698	3.0858183	2.0942454	3.8923836	4.207129	2.6848261	3.8866017	2.8053157	3.326277	2.6158772	4.8821254
AC005076.5	2.7970064	0.9855609	1.400608	1.5008324	0.7908371	2.0108204	2.7527683	1.5210948	2.5134885	3.1570752	1.5210948	1.7740363	1.1111153	2.1243687	1.6736089	1.4751447	2.166716	2.3673747	1.3674041	1.5210948	2.4854136	1.5558652	1.8480612	2.1505704	1.5008324	1.0909218	1.0976789	2.2203312	2.176366	2.7991471	1.6276582	2.4249787	2.392343	1.8991928	2.6229951	1.8797659	1.5607548	2.2047992	1.989139	1.7311943	2.8719041	1.608838	1.5059485	2.1570847	2.1827579	2.2691026	2.1922038	2.4854136	3.0703888
AC005082.12	0.13763218	0.62302387	1.2869579	1.0909218	1.8679093	0.21424463	3.305944	2.7290382	0.2987822	0.028709901	0.8156711	1.6135489	0.5161281	1.0773331	0.11116745	1.5008324	3.622915	0.43305513	0.5361526	0.2987822	0.8560811	0.15068647	1.2987429	1.7049433	0.6600121	0.042784035	0.16362981	1.4854795	3.8639562	3.3826714	1.1310111	2.350545	0.2631601	0.80744386	3.077263	1.4060217	0.42232955	0.6960962	0.41153392	0.3786144	0.35624728	0.6960962	0.2751237	0.9855609	0.48553726	0.16362981	0.15068647	3.094292	0.4957945
AC005104.3	0.33353373	1.3334688	2.5704846	2.636916	0.5161281	0.87191325	2.3950968	0.9260758	1.2079737	2.4222932	1.5008324	0.6960962	2.7676876	2.7092733	3.1440291	1.9928074	1.2265649	1.5801983	2.7026677	2.5631685	1.9486238	2.7506392	2.6937842	1.2203858	2.9088502	2.6088495	1.9411447	0.41153392	2.2203312	2.3950968	2.6040845	2.4114816	2.4751515	3.218777	3.1634705	2.6158772	2.4982426	2.7612903	3.0321317	2.8319256	2.980032	1.8520371	0.6960962	1.9336054	1.996404	2.4956913	3.2570443	2.3950968	3.472477
AC005154.6	5.613838	4.5981727	6.3535357	5.196163	4.152232	4.4796	6.145309	4.71861	4.33343	5.2705336	4.622342	3.8639562	5.577701	5.425241	5.218444	5.9738183	4.805778	5.110245	5.6956825	6.115244	6.043126	4.974104	5.224575	5.9011235	5.925807	4.964907	4.398515	4.189825	7.0544844	6.5994415	4.6853385	6.271283	5.492478	5.0399914	6.239405	5.282419	5.28544	6.68775	6.081937	5.1321964	6.428137	6.6151786	5.9345617	4.05052	5.7650514	5.3373985	5.606492	5.4643235	7.382166
AC005154.7	2.4060423	0.6781482	1.8679093	0.9336372	0.7485362	1.9107777	2.801203	0.9561472	0.48553726	2.060053	0.4542836	0.5656918	1.9486238	0.9486982	1.2265649	2.0496476	1.0635976	2.4803216	1.6276582	2.526123	2.5084577	0.9184638	1.6870991	2.4803216	1.7527944	1.3841319	1.2928126	0.42232955	2.4195275	2.9392428	0.9336372	2.1177437	1.7137631	1.4594975	2.720295	1.0773331	1.2928126	2.833903	1.9524055	1.744222	2.3191085	2.4436457	2.0072117	0.7312613	2.0461588	1.8156192	2.0108204	1.3162155	3.1309094
AC005224.2	1.4594975	0.33353373	0.7571259	0.8156711	0.2631601	0.3786144	1.7137631	1.1764042	0.6871335	0.54605496	0.6136316	0.6691063	1.2016847	0.54605496	1.0427017	0.32205167	0.87191325	1.1044103	0.83196074	1.1570914	1.2570579	1.7049433	1.4222745	0.7049559	1.3219714	0.8480885	0.8797943	0.54605496	0.9486982	1.0909218	0.90309465	1.0841396	0.87191325	1.1635615	1.3334688	0.94119436	1.1570914	1.2510145	1.8399782	0.8640384	0.9486982	1.5059485	0.64164835	0.3786144	1.0144353	1.3162155	1.3334688	1.1570914	1.875834
AC005253.2	1.4115105	1.2079737	2.0807064	2.017971	1.0144353	1.5656528	2.2141287	0.62302387	0.6960962	2.003606	1.2631196	0.77407175	2.2779882	1.6553925	2.9982147	1.8480612	1.1506449	2.1177437	2.3420277	2.2570662	1.5753416	2.2570662	1.8156192	2.531084	2.4982426	2.292776	2.0461588	0.5161281	2.4222932	2.577725	1.3785836	2.4880433	2.4436457	1.9855485	2.2720363	1.9145979	1.7655522	2.5631685	1.8600012	2.0840685	2.0426729	1.6781452	1.0909218	1.0773331	2.1603448	2.4195275	2.2047992	1.9449196	2.0635524
AC005306.3	0.0	1.996404	0.43305513	0.64164835	0.50599486	0.5361526	0.0	0.8797943	2.6667721	0.59464574	0.42232955	2.238825	0.22663648	1.5210948	0.16362981	1.1243894	1.7398738	0.4542836	1.3334688	2.0143566	4.196159	1.7093155	1.400608	0.9709231	0.4751773	0.7049559	0.40063623	3.1906016	0.0	2.9467254	4.5552487	3.196926	3.058325	2.759159	2.189079	3.5084655	3.1457145	0.8156711	3.4396634	3.0461872	1.3951445	2.304571	0.59464574	2.0807064	2.3334424	3.1473117	2.2660909	3.317636	2.8258238
AC005329.7	2.111051	0.6041816	3.5909686	2.1310024	0.32205167	3.0267782	3.6507812	0.59464574	2.0250578	3.5945456	2.3950968	2.0496476	2.4249787	3.7665958	2.451569	1.2203858	2.4276652	2.3757668	2.704869	2.5084577	2.1699827	1.7570888	2.111051	2.7355804	3.090849	3.3868315	1.7697916	1.2203858	1.9411447	3.5885842	1.6781452	3.2599998	3.7257793	2.060053	2.3334424	2.4751515	2.361813	3.3477237	3.1424327	3.109402	3.1424327	2.8757908	1.1243894	1.8032506	1.8073926	2.5993228	3.3132277	3.104363	1.6781452
AC005330.2	2.7612903	1.0286552	2.8719041	1.9411447	1.8991928	1.5993719	3.885576	4.260818	1.8319125	3.6322906	1.682619	2.9927914	2.5286033	3.040914	0.35624728	1.682619	2.801203	1.9635481	3.3964221	3.0993264	2.8094308	2.9049497	2.263081	2.700467	2.2720363	1.3785836	1.6645559	2.4646602	3.5373187	3.1358721	0.76562524	3.014414	2.8797655	0.9108029	2.2448986	2.8659477	2.4114816	3.6218123	1.9030752	2.1177437	3.83185	3.2479136	3.3590019	1.0215282	2.0496476	3.1683583	3.214136	2.5582678	2.003606
AC005339.2	1.182776	2.4005265	3.393707	1.5849965	1.6736089	2.7398314	4.5957766	2.4672816	3.8135412	0.0	2.4249787	2.6135337	2.8679328	3.1160357	0.0	1.618267	3.1325932	1.1243894	1.4699609	2.0976171	5.9745073	2.6088495	3.9241211	0.4542836	0.7049559	1.1891137	0.0	3.7441862	2.0250578	1.5704931	3.0548935	2.0391898	2.9279428	2.6599495	1.049722	1.9928074	2.5059025	2.111051	2.7420428	2.518523	2.931679	2.238825	0.8400183	2.4541852	0.78250456	2.7698212	2.1635296	3.7718782	1.6960089
AC005363.11	3.5298264	0.71378523	0.0	1.400608	0.0	4.5466323	3.414174	0.4751773	0.0	0.0	1.5410504	0.5161281	0.7991509	0.0	2.9126656	0.0	0.9561472	3.7949715	0.32205167	0.0	0.28699607	1.9030752	2.2296095	4.527302	1.2016847	1.1506449	2.0286055	0.46478304	1.8797659	0.7991509	1.4594975	1.5753416	0.9108029	0.2631601	1.0976789	1.1243894	0.6600121	1.400608	1.5993719	1.6960089	1.2327062	1.3449054	0.7485362	0.73994064	1.0144353	1.0704504	1.1506449	1.8073926	1.0215282
AC005498.3	1.3277426	0.7991509	1.1375494	1.6690792	0.99286234	1.5656528	1.8115393	1.2928126	0.58506453	0.23891501	0.58506453	0.9855609	0.0	0.0	0.18916444	1.3334688	0.5656918	2.5533702	1.3951445	1.3785836	2.0840685	1.049722	0.7049559	1.9671944	0.2987822	1.3162155	0.0	1.1764042	1.5656528	1.4751447	1.0286552	0.38968015	0.8640384	0.58506453	1.3674041	0.8156711	0.89538705	0.3786144	1.2203858	1.5509181	1.400608	1.1891137	2.3305569	0.6691063	1.0215282	1.8440175	0.80744386	0.9855609	1.929841
AC005517.3	0.9709231	0.7991509	1.0144353	2.2419004	0.99286234	0.54605496	1.646188	0.25107563	0.33353373	1.4957263	0.33353373	0.15068647	2.3868396	1.0215282	2.6758783	2.0531387	0.65087	1.646188	3.1667585	2.533566	2.3840897	2.7548978	1.0635976	2.3219886	2.7333708	1.3841319	0.48553726	0.124459624	1.526119	2.526123	0.80744386	2.3950968	2.6803508	1.8639895	2.518523	0.7312613	2.2720363	3.3001022	1.6690792	1.8639895	2.6158772	2.58014	1.0357134	0.16362981	1.9782271	1.5946169	1.5849965	1.7311943	2.1731734
AC005519.4	1.4168864	0.8640384	2.4905915	3.1010048	0.8400183	1.682619	2.7247078	0.59464574	1.5607548	2.541017	1.9107777	0.8797943	2.4462585	2.7114766	4.2226467	2.2448986	1.1111153	1.4594975	3.576577	3.072151	2.4905915	3.45547	3.1026838	2.8379455	3.182678	2.3448386	2.6644974	0.16362981	3.0338876	3.5789592	2.0807064	3.1177168	2.9297671	2.0635524	3.2764916	2.2898314	4.1779175	3.8399413	3.419522	3.1618717	3.3992286	2.4880433	1.0427017	1.2265649	3.4699292	3.1276321	2.5509644	2.4249787	3.1440291
AC005523.2	2.8894503	3.40602	4.2698245	4.1391172	3.9011533	2.9279428	4.321172	4.093411	3.692622	5.1501727	3.1160357	3.126038	2.7845142	3.7918162	3.6881933	2.9355035	3.752795	3.1342769	3.2615225	3.3881881	2.4436457	2.7949514	4.460788	2.531084	3.6859796	4.692067	3.3575578	3.512206	3.617035	3.969947	3.0303762	3.8409646	3.6322906	2.5993228	3.907873	3.111082	3.4383016	3.752795	3.3645992	3.926924	3.218777	3.4995286	3.6747303	3.7441862	3.7644646	3.885576	3.3645992	3.8875341	3.1489089
AC005534.6	1.2928126	0.6041816	1.0000511	0.9782476	0.20175661	0.78250456	3.1160357	0.76562524	0.6041816	0.0	0.0	1.6599709	0.9782476	2.189079	2.6848261	1.6323309	0.35624728	1.1111153	2.2691026	2.392343	0.4957945	0.7485362	1.3045712	0.42232955	0.16362981	0.13763218	0.7991509	1.6041348	2.4828672	3.9288862	0.0	2.1473167	0.43305513	0.08420307	2.9708657	0.6600121	0.6041816	2.885558	0.8560811	2.0426729	2.189079	1.6041348	0.71378523	0.58506453	0.6323527	2.1538265	2.9597902	2.1310024	0.89538705
AC005538.3	0.6323527	0.87191325	1.3841319	1.6323309	1.2869579	0.0	0.0	1.7949808	1.4854795	0.6041816	0.71378523	1.1441122	0.99286234	0.0	0.3674849	0.0	1.7398738	0.0	1.4436299	1.182776	0.62302387	1.0909218	1.6736089	0.17644595	0.9486982	1.929841	1.7782153	0.042784035	1.1310111	1.7824702	1.2750628	1.8032506	1.3045712	2.9486403	2.4751515	0.9561472	1.4594975	2.176366	0.5361526	2.2203312	1.2141696	1.438321	0.0	1.049722	0.8560811	1.5993719	1.9336054	2.0496476	3.9107666
AC005562.1	0.9782476	1.5607548	2.3391378	2.7070708	2.861979	1.5460458	2.8053157	2.858012	1.4957263	3.77401	2.0108204	2.987371	2.3016198	2.8379455	2.060053	2.2898314	2.7698212	2.7312467	3.1293151	3.1309094	2.5459888	2.6206496	2.8156068	2.9126656	3.8359418	1.718147	1.7398738	2.1858785	2.9203012	3.072151	2.1144347	2.7781897	3.2780166	2.7247078	3.5825336	2.5993228	3.1193984	3.6028953	2.565662	3.035644	4.4633656	3.2433507	3.7181077	2.4672816	2.9183917	3.77401	2.980032	2.2357514	3.7677076
AC005606.15	0.0	0.0	0.0	0.0	0.0	3.0426714	2.1043677	2.6040845	2.201667	0.0	3.4462929	2.8053157	0.0	0.0	0.38968015	0.0	1.2570579	0.0	0.0	0.0	3.2780166	0.0	3.67132	0.0	0.0	0.0	0.0	3.6938212	0.8156711	0.0	2.8894503	0.2987822	0.48553726	0.7312613	0.32205167	0.6600121	0.62302387	0.0	0.46478304	0.0	0.0	0.9709231	0.028709901	2.0704064	0.0	1.4115105	0.90309465	2.4982426	1.1635615
AC005609.20	0.82382965	0.8400183	2.8114889	0.8480885	0.0	0.33353373	2.7887046	1.9486238	0.72254187	0.0	2.1858785	1.0704504	1.7527944	1.9107777	0.6781482	1.049722	0.9635397	2.2203312	2.0840685	0.4957945	1.1764042	1.4594975	1.8600012	0.0	1.7355312	1.9222491	0.0	1.0841396	1.9709185	0.9184638	1.1764042	0.9108029	0.18916444	0.31045547	0.9336372	1.7697916	1.4330235	0.8400183	0.32205167	1.9145979	0.8480885	0.3674849	0.44372052	0.2987822	0.23891501	1.6135489	1.9373734	0.64164835	1.6508209
AC005618.6	1.400608	1.0635976	0.6600121	2.5898085	0.50599486	1.5753416	1.9145979	1.0072758	0.6871335	1.5946169	0.77407175	0.40063623	0.99286234	2.518523	2.7180896	0.55591464	1.5607548	1.7697916	2.5704846	1.5558652	0.94119436	1.9260064	1.4594975	1.7740363	2.9927914	0.82382965	1.4957263	0.2631601	1.9855485	3.323396	0.73994064	1.2869579	1.1699992	2.0807064	2.582556	0.8797943	1.7613178	1.7355312	1.4751447	2.511014	1.682619	2.1473167	3.1160357	0.50599486	2.0976171	1.8278862	2.2172682	1.33921	3.3631544
AC005740.3	2.0426729	1.1570914	2.511014	1.8991928	0.22663648	1.4647238	1.608838	0.43305513	0.38968015	2.74417	1.9069613	0.46478304	2.4541852	2.1922038	0.64164835	2.1408155	1.2928126	2.5459888	2.55586	3.139152	1.0635976	3.1209915	2.1009912	1.9745712	3.1457145	3.3348334	1.7225369	0.42232955	2.4854136	2.6758783	1.0286552	2.238825	3.374355	2.1144347	2.931679	2.5509644	2.2234745	1.8278862	1.7866592	2.9355035	2.5945642	3.4501991	1.6960089	0.5161281	2.0566328	3.6530826	2.1954083	2.6826303	3.3687537
AC005753.1	1.9222491	0.7312613	2.2660909	2.137568	0.7312613	2.55586	0.2751237	0.6323527	2.2448986	1.4594975	2.1009912	1.4060217	2.1144347	3.6426833	1.0976789	0.7908371	1.8797659	1.6915853	1.4647238	2.8894503	1.5898027	2.3277528	0.7991509	0.72254187	2.6323006	1.6870991	1.2750628	1.526119	1.9782271	2.3868396	2.1177437	2.166716	2.1699827	1.608838	1.6781452	2.7970064	1.618267	1.887569	2.3191085	1.7485055	2.3978515	2.0669782	0.7991509	1.3841319	1.3785836	3.0250237	2.2539823	2.9011374	1.9598305
AC005754.8	1.7697916	0.4751773	2.263081	2.8439693	0.50599486	2.7970064	1.2079737	1.0072758	0.42232955	0.5754108	2.0738373	3.053134	2.8400102	3.7441862	2.250979	0.73994064	3.2868998	1.182776	3.176361	2.017971	1.9709185	2.7991471	3.8298974	0.08420307	3.8166068	0.23891501	1.929841	0.99286234	3.716999	3.3074725	3.0687146	2.858012	1.2570579	1.4906301	2.9049497	1.2631196	2.263081	1.9069613	0.9336372	3.323396	0.8400183	3.0461872	2.1954083	0.6600121	2.7928972	1.8679093	1.641562	2.4329605	1.9928074
AC005785.2	1.6323309	1.7527944	2.5873902	1.3674041	0.15068647	1.8991928	3.0232692	0.7049559	0.7485362	0.9184638	1.7613178	0.35624728	1.3562181	2.5385325	0.7991509	2.9745312	0.50599486	1.8953143	1.5753416	1.5656528	1.7398738	0.87191325	1.9030752	1.989139	1.3841319	1.4489502	0.64164835	0.6960962	1.0357134	1.7137631	1.8237927	1.3562181	1.9260064	1.608838	1.2079737	2.0942454	1.9222491	1.2810018	1.5210948	1.4751447	1.8359431	0.82382965	0.15068647	2.358994	1.2327062	1.7093155	1.0215282	1.2750628	1.5310872
AC005785.5	0.13763218	0.9184638	2.166716	1.8115393	0.22663648	0.6960962	2.3785129	0.3449496	0.16362981	0.8560811	1.2987429	0.28699607	1.1177393	2.6690476	1.1635615	1.2016847	0.40063623	0.80744386	1.9671944	1.5993719	0.7485362	0.9855609	1.7049433	1.4330235	2.9634519	2.5459888	1.3277426	0.41153392	1.9222491	1.9107777	0.9108029	1.682619	1.5361298	1.0976789	1.4276745	1.3505546	1.5898027	2.1342454	1.2690824	1.0566703	1.9069613	1.1891137	0.4957945	1.4489502	0.58506453	1.4060217	0.8560811	1.1441122	1.5361298
AC005786.7	3.1424327	5.106458	4.5459623	3.249435	1.8032506	3.8052752	5.1957736	4.089175	2.9690335	0.0	3.5534127	4.4501934	4.2218895	4.462029	2.9241211	4.245657	2.759159	3.860976	3.8369648	3.9653597	4.887536	3.139152	3.104363	3.4841294	3.7939506	3.524803	1.6915853	3.3603556	2.7026677	3.1953225	3.3377168	2.5509644	3.7365992	3.0089824	2.2720363	2.7761395	2.9011374	3.9241211	3.196926	3.6241095	4.476352	4.046104	2.4329605	3.8114974	2.518523	2.8278	3.3205156	3.288336	1.9030752
AC005943.2	0.0	2.577725	1.4222745	2.531084	4.4816055	0.0	0.0	1.0566703	3.4329467	0.4751773	1.9818863	1.1699992	0.7485362	0.0	0.21424463	0.64164835	3.8972344	0.77407175	2.7887046	1.9411447	2.304571	2.263081	1.6599709	0.6041816	4.3255424	2.650778	0.0	1.1177393	3.3205156	3.9680746	1.8719059	4.2187667	3.9202914	3.326277	3.051375	4.3341904	3.8520381	4.0444126	3.249435	4.190581	2.790758	2.5728972	2.5728972	3.800169	3.9212253	3.512206	2.7114766	4.25172	3.490597
AC005943.6	0.0	0.0	6.383568	0.0	0.0	0.0	2.5134885	0.80744386	0.0	0.0	5.1222878	4.2195234	4.1060305	0.0	0.0	0.46478304	0.0	0.0	0.0	0.0	6.433474	3.5298264	0.0	0.0	0.0	0.0	3.6960363	5.3736906	3.4422967	0.0	5.3802295	0.0	0.0	3.6836736	0.0	2.8439693	0.0	0.0	3.512206	0.0	0.0	2.7114766	0.0	3.9401956	3.6859796	0.0	3.4789393	4.352636	3.1858823
AC005944.2	0.0	1.0215282	4.039998	5.238397	5.1854634	5.651073	6.796228	7.376302	5.8892264	0.3674849	5.9710627	7.343701	5.9354467	5.813559	2.577725	4.8257437	5.7316833	1.0841396	5.2237964	5.684307	6.852527	4.777727	7.1734204	0.0	6.102826	5.383353	0.23891501	6.8551044	6.015062	5.2079344	6.057703	4.843499	3.932624	5.138317	4.319747	4.649025	5.489642	5.635785	6.696564	4.6176414	6.35966	5.2656636	4.429588	4.581974	5.6037493	1.5361298	6.6112194	5.850795	4.952325
AC006011.4	4.369475	3.430315	4.434261	4.001803	3.058325	3.0391572	0.0	2.2868881	4.425583	5.4232874	5.1423984	3.7071147	1.0000511	3.2509565	3.6040883	1.3841319	3.3561137	0.0	2.8460355	2.989119	4.486096	2.8114889	3.0874949	0.0	4.280257	4.446281	4.303792	2.6346498	3.8777454	3.8678682	4.0373683	3.1890876	3.512206	3.112674	3.1209915	3.7354891	3.0652797	3.4208817	3.4672909	3.5322928	2.8719041	2.4620397	2.35336	3.6938212	3.090849	3.45547	3.3923497	4.0232854	4.2943
AC006014.8	0.9855609	1.2510145	2.0143566	2.448954	1.5410504	0.7571259	2.144065	2.381341	1.6041348	1.5558652	0.6871335	1.7093155	1.8679093	1.4436299	1.0841396	1.2869579	1.0357134	2.518523	1.5059485	2.1310024	1.875834	1.2327062	1.400608	1.2928126	2.0875094	1.4854795	0.32205167	1.0357134	2.292776	3.542255	2.111051	1.8197037	2.5509644	2.3391378	2.144065	1.2869579	2.3074434	1.4699609	1.8440175	2.2691026	3.7104397	1.6870991	1.1310111	1.0072758	1.400608	1.7005076	3.080702	2.55586	2.4880433
AC006042.6	2.7824624	0.6691063	3.7213426	2.5945642	0.0	1.3505546	4.2000356	0.9635397	2.2898314	4.320507	2.4222932	0.7312613	2.0704064	1.5898027	3.4672909	1.4115105	0.4957945	3.7430756	3.5084655	4.8104067	1.7093155	3.856041	2.6690476	1.3219714	4.427585	3.1602726	3.266092	1.3841319	4.0000215	5.6712666	3.7104397	3.1570752	3.8227396	3.1177168	3.4789393	3.608862	1.9030752	3.2645686	2.7136803	2.201667	3.2357497	3.3992286	1.5607548	0.80744386	2.7180896	1.4957263	5.2403445	3.7344718	3.0891716
AC006042.8	1.480339	0.25107563	3.5704393	0.8640384	0.042784035	0.21424463	1.7527944	0.46478304	0.25107563	0.8400183	1.4436299	0.4957945	0.28699607	0.6781482	1.8197037	0.33353373	0.44372052	1.2079737	1.4542183	2.1342454	1.8156192	1.480339	0.52618414	0.72254187	0.9855609	1.646188	0.48553726	0.2987822	1.641562	1.7355312	0.62302387	0.71378523	1.3674041	0.9184638	0.90309465	1.5059485	1.1764042	0.83196074	0.71378523	0.6323527	0.80744386	2.9373295	0.89538705	0.887589	0.9336372	0.9709231	2.1342454	0.55591464	1.7398738
AC006077.3	2.6299522	2.361813	3.7591846	2.0566328	0.8640384	2.292776	2.5873902	1.646188	1.0357134	1.3219714	2.2691026	1.9260064	1.8115393	4.015215	1.7398738	1.4436299	2.4751515	2.8757908	2.0108204	2.4195275	2.7527683	1.9818863	1.8914397	2.4302716	2.526123	1.6690792	0.9184638	1.6229928	1.3618348	2.0143566	2.1276844	1.7782153	2.2779882	1.7740363	1.8560169	2.5360487	2.2296095	1.5753416	2.500795	2.111051	2.0286055	1.8480612	1.5059485	2.807373	1.636943	1.887569	1.7740363	2.1731734	1.6276582
AC006116.24	0.59464574	0.16362981	0.9184638	0.73994064	1.1441122	1.5509181	1.4751447	1.2327062	0.6041816	1.2079737	0.99286234	0.18916444	1.2750628	1.4330235	0.99286234	0.8480885	0.0	1.4906301	2.0669782	2.1177437	0.6960962	1.4751447	1.438321	1.8156192	2.9542139	2.260073	1.2510145	0.3449496	1.9411447	2.137568	0.887589	1.9260064	1.6276582	1.618267	1.9635481	1.636943	1.049722	1.1375494	1.4854795	1.9069613	0.21424463	1.7049433	0.71378523	0.0	0.5656918	1.618267	2.2419004	1.3045712	1.7398738
AC006116.27	0.0	0.042784035	0.6871335	0.48553726	2.5286033	0.46478304	0.0	2.2172682	0.20175661	2.1043677	0.54605496	0.0	1.1310111	0.40063623	0.0	1.8237927	0.0	0.7571259	3.0738254	2.7928972	0.0	1.2750628	0.0	1.4115105	2.636916	1.9635481	1.5946169	0.0	1.744222	3.2615225	0.0	2.5134885	2.6276045	1.8953143	2.4222932	2.4462585	1.1044103	1.8197037	1.4115105	2.2570662	1.9373734	2.189079	2.5210829	1.1570914	2.090876	2.5873902	2.2898314	1.6736089	2.1009912
AC006126.4	2.4776952	1.3449054	2.8258238	3.9882114	0.62302387	1.2690824	2.5945642	1.5361298	1.5059485	1.4594975	0.9486982	1.2570579	4.057475	2.2720363	1.8719059	3.3547602	1.7049433	3.1342769	3.5873923	2.8298626	2.3757668	2.1310024	1.5704931	3.7093313	3.0303762	3.473842	1.7740363	0.38968015	2.1473167	0.72254187	1.6781452	0.9108029	0.90309465	2.4195275	0.8400183	2.3868396	2.8933442	2.7180896	2.1009912	1.400608	3.1457145	1.3674041	1.1111153	1.4906301	3.2705736	2.0496476	0.8797943	2.1635296	1.8359431
AC006128.2	1.8440175	2.0250578	4.0338936	3.6064749	1.4330235	2.381341	4.089175	1.0566703	2.4195275	3.6392794	2.3391378	1.1441122	3.4672909	4.026852	3.7655766	2.9297671	1.8156192	3.3477237	4.1570463	3.014414	3.8419878	3.5993161	2.9504688	3.4841294	3.6758363	4.2195234	3.2868998	0.887589	3.0232692	4.5637717	3.4329467	3.9212253	3.2063751	3.2372699	4.4195757	2.8519788	4.7430544	4.5020556	3.852969	3.7834675	3.5557916	2.518523	1.3334688	2.4594207	3.5850086	3.182678	3.5825336	3.852969	2.8560293
AC006129.2	1.5008324	0.9336372	2.1243687	1.6915853	1.8359431	1.8719059	3.6518857	0.18916444	1.608838	0.90309465	0.9260758	0.89538705	2.0635524	0.6323527	0.0	2.2326796	2.5582678	1.1891137	2.5360487	1.3618348	0.78250456	0.38968015	0.5161281	0.7991509	3.2479136	0.46478304	0.7571259	0.097748086	0.9782476	1.8399782	0.89538705	3.6904073	4.255511	1.8639895	3.214136	1.8991928	2.0356338	2.678072	2.9653702	1.4060217	0.64164835	0.28699607	0.13763218	1.3674041	2.0108204	1.8600012	2.906943	4.0496745	1.0773331
AC006277.3	1.2079737	0.4542836	1.5704931	0.83196074	0.15068647	0.71378523	2.5631685	0.76562524	0.73994064	1.5993719	1.2141696	1.2928126	1.3449054	1.7613178	2.211069	1.0072758	1.3334688	1.6645559	1.646188	1.5656528	1.0841396	1.0286552	1.8359431	1.5946169	1.8319125	1.0286552	0.8797943	1.0635976	1.8679093	1.9145979	1.2203858	1.3449054	2.0738373	1.0704504	1.6135489	1.4168864	1.372987	1.5110093	1.5946169	1.8480612	1.7225369	1.5753416	0.8797943	1.1177393	1.5210948	1.4699609	1.5946169	1.7268628	1.3618348
AC006449.2	3.3590019	3.7634456	5.797059	5.1288934	4.395753	1.2869579	5.0108147	3.4249628	4.91315	0.0	4.2055206	3.7677076	4.487338	4.320507	4.8257437	4.560707	4.803753	0.0	5.7131414	6.2037888	5.8282943	5.8490257	4.6206155	0.0	6.191163	5.0250616	3.0959697	3.305944	4.8971996	6.7154818	5.0373735	5.4299297	5.5311127	5.170683	6.104108	5.5981665	4.9083157	5.94066	6.2004347	5.826329	5.8110056	5.7207932	4.6718845	4.161861	6.0029526	5.6415668	6.149746	5.4399915	5.7082367
AC006466.5	0.0	1.790782	2.0807064	0.5754108	0.0	0.0	1.5656528	2.3950968	0.0	0.4957945	0.9336372	1.9069613	0.0	0.6323527	0.0	0.6041816	1.3219714	1.3785836	1.2987429	1.6870991	0.5161281	0.62302387	0.21424463	0.0	1.2079737	1.646188	1.4222745	1.4330235	2.2172682	2.1603448	1.0072758	1.4276745	1.526119	0.71378523	0.4542836	1.0566703	1.7740363	0.0	2.0807064	0.9184638	0.72254187	2.1858785	2.4249787	0.52618414	0.41153392	2.0108204	1.6645559	0.17644595	2.1699827
AC006538.1	1.4489502	0.54605496	1.5361298	0.48553726	1.1764042	1.0144353	2.6252575	3.39778	2.060053	3.109402	1.7311943	2.565662	2.7485106	2.9855356	2.8757908	1.2327062	2.4672816	1.2388669	1.1764042	0.90309465	1.4330235	1.4957263	2.003606	1.2265649	1.400608	2.392343	1.636943	2.72683	2.648508	1.5361298	2.003606	1.7005076	2.1731734	1.3045712	0.4957945	0.8156711	0.8797943	1.2510145	1.9145979	2.1177437	1.4957263	1.4115105	0.99286234	0.71378523	0.40063623	1.049722	1.6599709	2.0704064	0.32205167
AC006547.13	1.4489502	1.5656528	1.7697916	2.1243687	2.137568	1.8032506	3.0635188	1.4854795	1.8679093	3.1521926	1.2203858	1.4594975	2.6111913	3.0858183	1.6229928	2.3277528	2.6893039	1.7782153	3.0789382	2.5873902	2.1603448	2.166716	2.0669782	2.0531387	2.9126656	1.1764042	2.3561764	2.090876	2.5033484	3.6253042	2.2326796	3.111082	2.695983	2.8719041	3.1276321	2.7970064	2.835967	3.519781	2.5160465	2.9982147	3.1424327	2.4302716	1.4751447	1.6276582	1.996404	2.9203012	2.9818661	3.077263	2.7612903
AC006547.14	3.8579962	1.1570914	4.4776893	3.0179203	0.99286234	3.6111572	2.5898085	2.9126656	1.7225369	3.5360394	1.618267	1.7824702	3.4155335	4.0080857	3.3016295	2.1954083	2.987371	4.805778	3.211013	4.6484485	3.885576	4.782931	3.5285475	3.17476	3.5273602	4.0661244	2.3701975	2.6017451	3.22342	4.634625	2.987371	3.8599517	4.3770895	3.5619237	5.1913967	4.5570683	4.077224	3.0874949	3.1325932	4.0356774	3.2418303	4.012588	3.0874949	2.6803508	3.291299	4.378517	4.999963	3.6064749	3.7365992
AC006547.8	0.0	1.5310872	2.565662	1.618267	0.0	0.0	2.226541	2.4141626	3.4594698	0.0	2.9504688	2.5385325	0.4751773	3.5435348	2.2691026	0.0	2.9355035	0.0	0.0	0.52618414	4.2660317	0.0	4.1408153	0.0	0.0	0.0	0.0	3.0959697	0.0	0.0	3.3277178	0.0	0.0	1.7311943	0.05672351	1.3674041	2.786652	0.41153392	2.8639631	0.0	1.049722	1.875834	0.0	1.4647238	0.0	0.0	1.4594975	2.4462585	1.0704504
AC006942.4	0.9561472	1.618267	2.0704064	2.176366	1.3896317	1.1699992	0.55591464	1.3674041	1.5460458	2.2539823	1.2750628	1.2987429	2.017971	1.5310872	2.0000036	0.9184638	1.3674041	2.6644974	2.5059025	2.8797655	3.5595436	3.752795	2.2868881	1.8953143	2.144065	2.3477314	1.1111153	1.8359431	2.0840685	2.8914404	1.8319125	2.0875094	2.0072117	2.2898314	1.9671944	1.9336054	2.4620397	2.1954083	2.4222932	2.8032591	1.9336054	1.7949808	1.5110093	1.3618348	2.8836555	2.7377057	2.3248699	2.5945642	2.9927914
AC006946.15	1.1177393	0.3449496	1.4168864	1.372987	1.049722	0.8560811	0.9782476	1.9928074	0.9561472	1.1375494	0.58506453	1.0976789	1.2141696	0.4542836	1.480339	1.6781452	1.2631196	1.372987	1.7355312	1.0909218	1.9145979	1.2079737	1.2327062	1.6553925	2.1077466	0.72254187	0.46478304	1.2449315	1.8560169	2.1603448	0.5361526	1.1243894	0.89538705	0.54605496	1.3674041	1.8073926	2.176366	1.7093155	1.4168864	1.3045712	1.929841	1.0357134	1.2570579	0.62302387	0.6691063	0.5361526	1.8679093	1.1635615	0.72254187
AC006946.16	0.0	0.042784035	2.9183917	1.2327062	0.42232955	0.25107563	0.097748086	0.028709901	1.0215282	2.060053	1.2987429	1.4222745	2.861979	2.4436457	0.028709901	1.3045712	1.5410504	0.124459624	1.8797659	0.55591464	0.11116745	2.861979	3.058325	0.46478304	0.3449496	0.05672351	0.028709901	0.0	2.6438859	0.097748086	2.6229951	1.8237927	0.42232955	0.05672351	2.451569	1.9818863	2.9745312	2.990955	1.7991133	2.7092733	1.7527944	0.028709901	0.0	0.042784035	0.042784035	0.028709901	0.08420307	2.1473167	0.014497611
AC006946.17	0.0	0.0	2.0391898	1.2327062	0.0	0.5656918	0.0	0.0	1.049722	2.5969849	0.6960962	1.744222	2.9088502	1.718147	0.0	1.5310872	1.0841396	0.05672351	1.7782153	0.4957945	0.0	2.4222932	2.6040845	0.52618414	0.33353373	0.0	0.0	0.0	2.3978515	0.042784035	1.9373734	1.636943	0.2631601	0.15068647	2.1310024	1.7005076	2.8519788	2.4222932	1.9145979	2.7803257	2.1243687	0.0	0.0	0.042784035	0.0	0.0	0.0	1.3277426	0.0
AC006978.6	2.4032838	3.0197616	4.051366	2.931679	3.2357497	1.8560169	3.2599998	2.003606	2.7462974	3.6792474	2.4776952	1.7398738	3.0789382	2.021513	2.961621	2.858012	2.9011374	2.017971	2.8540468	3.1209915	3.0018027	3.053134	2.6826303	1.9184216	3.249435	2.6252575	3.012574	2.2203312	2.5286033	3.3219557	2.111051	3.2868998	3.2986646	2.9818661	2.9708657	3.5033581	2.577725	3.7203257	3.3631544	2.6554046	2.9855356	2.144065	1.3162155	3.6064749	3.2403097	2.7355804	2.6438859	2.5385325	3.4685645
AC007000.11	0.0	0.0	0.0	0.0	0.0	0.0	0.0	0.0	0.0	3.053134	0.0	3.0874949	3.900127	0.0	0.0	0.0	0.0	0.0	2.2779882	0.0	2.763422	0.0	0.0	0.0	0.0	0.0	0.0	0.0	0.0	4.3483562	0.0	0.0	3.1906016	1.9069613	3.8419878	3.9486113	0.0	2.3420277	2.31615	3.4236023	4.097648	2.5160465	0.0	1.9561163	3.5717216	3.1810763	3.907873	2.0704064	4.0080857
AC007009.1	3.9097397	2.1144347	1.2510145	4.25172	2.1144347	1.7355312	5.068216	4.5957766	4.193795	2.8379455	4.0444126	4.5191708	2.1635296	4.2023997	5.6539154	3.4854045	3.6484804	4.2102504	4.3067355	0.44372052	6.3058357	4.807899	4.283198	2.166716	5.1222878	2.9963772	3.8991938	6.834684	4.8962336	4.554579	4.2935405	3.9597445	3.855017	4.318322	4.255511	3.662199	2.3673747	3.381315	3.9495468	3.8084326	5.646761	3.8480358	4.455538	2.201667	5.058321	1.182776	5.471165	4.77079	3.8237622
AC007192.6	4.309584	3.6747303	3.882686	4.4093776	2.6040845	4.490587	4.1827364	4.4209113	3.6206179	3.711548	3.419522	4.2667904	3.7312348	1.1243894	3.0161672	4.1529875	2.1985369	3.2615225	2.8319256	1.8639895	2.5533702	3.5322928	3.1226733	3.6052816	2.9183917	3.6182292	1.7005076	1.6041348	4.821692	1.9928074	2.7312467	2.6599495	3.1922045	3.207891	1.0773331	2.3646336	3.1177168	1.6645559	3.900127	2.275051	1.8319125	3.1226733	2.1473167	2.881667	1.5008324	3.1193984	2.500795	3.377157	2.7949514
AC007228.11	1.3277426	0.42232955	0.6960962	1.8560169	1.0841396	1.0286552	2.4276652	1.5361298	1.4330235	1.8679093	1.3162155	1.9709185	1.5898027	2.0356338	1.8991928	0.9184638	1.9411447	1.0841396	2.1731734	1.5059485	1.6553925	2.5435026	1.929841	1.3505546	2.518523	1.0286552	1.9745712	1.5849965	2.5849729	2.260073	1.608838	2.0840685	1.4594975	1.3277426	2.4646602	1.7049433	1.7311943	2.1570847	2.6252575	2.263081	2.2079334	1.6690792	1.5946169	0.6041816	1.9524055	2.3978515	1.9671944	1.6553925	2.5533702
AC007246.3	2.541017	3.8217175	3.6052816	4.0746837	3.7559433	3.1026838	2.350545	2.7781897	2.469904	2.678072	2.7928972	2.9690335	3.4982522	3.5933533	3.4501991	4.090022	2.8499973	3.182678	4.26006	4.909282	3.952353	2.2203312	2.8439693	3.4046612	4.127611	3.9588084	2.5704846	2.166716	4.976331	4.710434	3.2418303	3.6310952	2.4168446	3.214136	4.0444126	4.0338936	3.9845574	4.5957766	3.4275932	2.759159	4.723036	3.4607427	3.4436588	3.0072305	3.3673987	3.1795635	3.4275932	2.835967	3.5668676
AC007292.6	1.4168864	1.3045712	4.2008867	2.582556	0.9260758	1.33921	4.3596745	1.9561163	2.1603448	3.5447235	0.99286234	1.8115393	2.5160465	3.9335587	3.2645686	2.2172682	2.3701975	2.7355804	2.017971	1.9222491	4.283957	1.4647238	2.74417	2.4276652	2.0426729	3.211013	2.0000036	2.3277528	2.7761395	3.7856007	2.5385325	2.8460355	3.4828546	2.2868881	2.648508	3.193808	3.094292	2.541017	2.6644974	2.961621	2.6554046	2.914574	1.182776	1.8156192	3.0053918	3.200045	3.058325	2.7247078	1.9107777
AC007292.7	1.4330235	0.0	1.8440175	1.0427017	0.42232955	1.1699992	2.541017	0.0	0.77407175	2.2479775	1.1375494	0.9260758	0.52618414	0.0	1.1441122	0.0	0.72254187	0.99286234	0.6136316	1.5946169	1.8679093	1.2327062	1.0286552	0.71378523	0.0	2.7462974	1.1044103	0.33353373	1.8399782	2.4032838	1.2631196	1.33921	1.1506449	0.9782476	0.8480885	1.3219714	0.0	0.9709231	0.0	1.9671944	0.77407175	1.4594975	0.5361526	0.5656918	1.0566703	1.3505546	1.1243894	0.7908371	1.6599709
AC007318.5	1.1699992	1.9709185	2.1954083	1.2141696	1.4436299	0.83196074	1.5993719	2.3248699	1.3449054	2.4383416	2.0976171	1.2388669	1.9486238	1.5460458	2.6040845	1.4222745	2.144065	1.2987429	2.275051	2.493141	1.2449315	1.2016847	1.526119	0.87191325	1.9222491	1.6508209	2.144065	2.0772705	2.2047992	1.9782271	1.1954168	1.7613178	1.4906301	1.2141696	1.6690792	1.8399782	1.4168864	2.0942454	1.608838	1.4542183	1.883629	1.5558652	1.0773331	1.4060217	1.790782	1.5753416	1.682619	1.6135489	1.8953143
AC007326.1	0.18916444	1.0909218	0.41153392	1.1044103	0.042784035	0.0	4.586766	0.0	2.250979	3.1193984	2.0942454	1.6960089	1.996404	2.6135337	1.3841319	3.2094967	1.0976789	1.1177393	4.5957766	4.574692	4.2824388	4.109328	3.4944243	0.0	1.0215282	1.8319125	0.0	2.9411564	2.0072117	4.290599	3.3205156	3.9653597	3.885576	3.280977	3.860976	3.926924	3.5236156	4.7756076	4.0883274	4.22577	4.854021	4.043567	2.6229951	2.0566328	2.8797655	4.6864915	3.7004666	4.339894	4.6831274
AC007383.3	3.3433957	2.0942454	2.8599954	3.003641	3.1243558	2.6135337	3.2735322	3.9772508	2.2296095	2.4880433	2.618221	3.7203257	3.2280643	3.9193575	2.763422	3.3074725	3.6310952	3.629992	3.900127	3.0925262	3.1810763	3.3590019	3.512206	3.0652797	3.1342769	2.7548978	1.3104153	2.4276652	2.8217013	3.0338876	3.0617578	3.5850086	2.9126656	2.7527683	4.4121413	3.416893	3.014414	3.4409347	3.7430756	3.053134	3.6194236	3.3030677	3.2524781	2.4751515	2.7333708	2.9579601	3.6792474	3.2539997	3.291299
AC007383.4	0.0	1.2079737	1.8115393	2.0000036	0.62302387	0.0	1.9671944	2.451569	1.641562	0.0	1.3618348	1.8991928	1.1635615	0.0	0.0	0.7908371	1.744222	0.0	1.6781452	1.1441122	0.05672351	1.9260064	2.4568024	0.22663648	2.448954	0.62302387	0.18916444	0.0	2.6713238	2.137568	1.5946169	1.8073926	0.0	0.64164835	1.7268628	1.2810018	1.6041348	1.6229928	1.5607548	2.1177437	2.1505704	1.4699609	1.7355312	0.0	0.50599486	1.0427017	1.636943	1.0841396	1.9818863
AC007566.10	2.0635524	1.2327062	2.4436457	2.5533702	2.292776	0.9635397	1.4751447	0.8560811	1.0773331	1.7355312	2.032156	1.744222	2.4854136	3.0000522	2.0250578	3.1922045	2.1043677	1.7824702	3.6769426	2.9708657	1.8440175	1.8560169	1.4906301	1.480339	3.8678682	1.4854795	2.4141626	0.22663648	4.280257	3.7388194	2.4114816	3.5360394	2.7355804	2.7092733	3.8884666	4.337707	2.260073	4.246414	2.1342454	3.0823777	3.1160357	2.9088502	1.4222745	0.58506453	2.8894503	3.6960363	3.490597	2.8114889	3.5801506
AC007620.3	1.618267	1.7268628	3.2387896	2.582556	3.7398372	2.5849729	3.214136	2.9486403	1.8520371	3.5236156	1.3162155	1.480339	2.3840897	2.1954083	3.4841294	3.8227396	1.718147	3.6518857	2.8032591	3.1276321	1.1310111	0.90309465	2.4620397	3.0874949	3.012574	2.3074434	4.613517	0.0	2.4005265	1.182776	1.3674041	2.8679328	2.5898085	2.653049	1.7697916	2.4195275	1.7268628	2.55586	2.6599495	1.5946169	1.9411447	2.881667	2.7506392	2.861979	2.7548978	1.682619	2.9486403	3.0874949	1.8032506
AC007952.5	0.48553726	0.028709901	0.48553726	0.887589	0.20175661	0.6600121	2.032156	0.097748086	1.2690824	1.5160799	0.32205167	0.20175661	0.7571259	0.83196074	0.4751773	1.2265649	0.7571259	0.6323527	0.58506453	1.2203858	1.8600012	1.2388669	0.5656918	0.90309465	3.39778	0.7049559	0.9486982	0.028709901	0.73994064	0.8560811	0.40063623	2.381341	2.8519788	0.94119436	1.682619	0.44372052	1.0635976	1.7311943	0.90309465	1.3674041	0.5161281	0.7908371	0.042784035	0.3449496	1.1506449	1.33921	1.2690824	2.4141626	0.5754108
AC007969.5	5.432274	4.1554413	6.05002	4.0849395	2.166716	6.362623	5.425925	2.5945642	3.5460038	5.0853925	7.110171	3.215653	5.0708356	5.428269	6.1233263	5.001804	2.848016	5.3493958	2.313273	4.301609	3.1890876	1.608838	5.627652	5.0081015	5.2630334	6.3563013	6.062037	3.6870863	5.0845184	3.4383016	3.6870863	2.7612903	2.9107578	1.9107777	2.5921443	3.3618002	3.266092	3.0391572	2.7180896	2.8319256	2.121055	1.2869579	0.6323527	2.6252575	3.6028953	2.5059025	2.7761395	3.4005864	2.5607593
AC008746.12	1.2327062	0.41153392	2.2539823	2.9745312	0.22663648	1.8914397	2.8032591	0.90309465	2.2172682	2.9183917	1.7398738	0.99286234	2.9373295	2.263081	2.2720363	2.3391378	1.4542183	1.4542183	2.6599495	2.3729413	3.5410664	3.0426714	2.7698212	1.8991928	2.7949514	2.72683	2.1505704	1.3618348	2.3277528	2.4828672	2.313273	2.8319256	2.2047992	2.3219886	2.6299522	1.0286552	1.6599709	2.4541852	2.5084577	2.9504688	1.3334688	2.4356506	0.54605496	0.6960962	2.2986703	2.176366	2.361813	2.1342454	3.2311022
AC008746.5	0.0	0.0	1.8560169	1.1764042	0.7312613	0.0	2.961621	0.62302387	0.9336372	3.1276321	0.0	0.0	2.3016198	2.7740042	2.8298626	1.5801983	1.5558652	1.7570888	2.6323006	1.790782	0.3786144	1.9855485	2.5210829	1.682619	2.090876	2.2779882	0.0	0.0	3.608862	2.4409523	0.0	2.2898314	2.313273	1.641562	2.7655544	1.1891137	1.744222	2.8659477	1.3562181	0.0	2.4854136	1.9449196	1.2810018	0.6781482	0.7571259	1.996404	2.1144347	1.2690824	2.4620397
AC008993.2	0.5754108	0.124459624	1.7782153	1.2327062	0.5161281	0.71378523	0.90309465	0.20175661	0.32205167	1.8440175	0.55591464	0.15068647	1.3562181	1.400608	1.6135489	0.40063623	0.6781482	0.6691063	2.381341	2.1603448	1.0215282	1.0566703	1.4330235	0.77407175	1.9107777	1.5801983	1.3618348	0.0	2.0531387	2.189079	1.2510145	2.179561	1.7485055	1.4222745	2.1177437	2.4956913	1.7866592	2.6064248	1.3334688	1.9855485	1.5656528	1.3045712	0.4751773	1.2750628	1.744222	2.2448986	1.0773331	1.7005076	1.7866592
AC009120.3	1.6690792	0.3786144	0.9782476	1.8560169	0.6600121	1.5656528	1.9524055	0.2631601	0.7485362	1.9373734	0.6323527	0.6323527	1.8115393	1.8359431	2.0669782	0.6781482	0.44372052	0.83196074	2.090876	1.9855485	1.6599709	2.8460355	1.5993719	2.541017	2.5898085	3.6792474	2.885558	0.3786144	2.5753107	2.4462585	0.62302387	2.1276844	2.0391898	1.4115105	2.541017	1.0072758	1.2449315	3.6415794	1.3674041	1.4751447	1.5160799	1.5008324	0.6323527	0.7991509	1.4854795	1.641562	1.9449196	1.608838	1.6736089
AC009120.5	1.608838	0.6600121	1.7093155	1.8319125	0.7571259	1.7866592	1.7866592	0.124459624	0.2631601	2.74417	0.5656918	0.13763218	1.5656528	1.9184216	2.0566328	1.7268628	0.6136316	1.8359431	1.9336054	1.5110093	1.1177393	2.260073	1.6599709	3.224938	2.8757908	2.9011374	2.2141287	0.6041816	2.582556	1.8914397	0.62302387	1.5993719	2.032156	1.1570914	2.3016198	1.0072758	0.8560811	3.126038	0.8797943	1.2928126	1.7093155	0.9184638	0.5754108	0.41153392	1.0286552	1.2388669	1.790782	1.1891137	1.5849965
AC009120.6	3.8590202	3.053134	4.582549	4.591558	2.5728972	3.4982522	5.1148095	2.3785129	3.5945456	4.30816	3.7729905	3.22342	4.6582437	5.1623225	5.4289527	4.3888955	2.3840897	3.0215151	4.3978486	4.2180095	4.0600133	5.7379637	4.598748	3.7792945	5.022832	5.3132167	3.7203257	3.5981236	4.772428	4.885604	4.1118712	4.619464	4.753838	4.6809173	4.272006	4.2016435	4.372235	5.627358	4.7532606	4.688222	4.6176414	4.392324	1.7570888	3.6135447	4.1366644	4.0205636	5.2253532	4.77291	4.892851
AC009133.21	2.6346498	1.0841396	4.2078857	2.8499973	1.6323309	0.20175661	5.105584	1.0000511	3.1209915	2.4276652	2.9708657	1.9928074	3.6971438	4.3008494	3.5655856	1.641562	2.469904	2.7803257	2.700467	3.1309094	2.541017	4.1077256	4.5185013	0.0	3.4594698	3.2219017	3.583817	2.700467	2.6644974	4.110175	3.6426833	3.4087374	3.8579962	4.257785	3.3575578	3.6870863	3.9963653	3.2645686	4.1017914	4.046104	2.9279428	3.2615225	0.80744386	3.6576862	3.3334818	4.248688	3.6893003	4.4912558	4.1707377
AC009228.1	0.124459624	1.3449054	0.62302387	0.5656918	0.0	1.1954168	1.2750628	1.682619	0.25107563	0.0	0.11116745	1.2987429	0.41153392	2.987371	0.0	2.4541852	0.6136316	0.0	1.4436299	1.5753416	1.2810018	0.6960962	2.2868881	0.0	0.5361526	0.38968015	1.0357134	0.46478304	1.3562181	1.438321	1.4489502	1.4330235	0.7312613	0.90309465	2.4060423	0.87191325	1.3896317	2.2141287	1.2631196	1.3618348	2.032156	1.3841319	1.718147	0.40063623	0.4542836	1.0841396	1.3951445	0.21424463	1.5160799
AC009237.11	0.16362981	0.5361526	0.21424463	1.9486238	1.6553925	0.25107563	0.0	0.3674849	0.8797943	1.8399782	0.6781482	0.8480885	1.526119	2.2234745	0.22663648	0.6041816	2.0461588	0.5754108	3.1243558	1.480339	0.33353373	1.5361298	1.8032506	1.1310111	3.0250237	1.3618348	0.5656918	0.35624728	2.6040845	2.1858785	0.22663648	2.5360487	2.3978515	1.6508209	3.6780488	1.5801983	2.4249787	3.8470125	1.5993719	2.3305569	2.8560293	0.94119436	1.7866592	0.124459624	0.9184638	1.8991928	1.7740363	1.6553925	2.1473167
AC009237.8	0.8480885	0.6691063	0.7991509	1.7268628	1.641562	0.6323527	1.4489502	0.7908371	0.77407175	1.6690792	0.8797943	1.4168864	1.5410504	1.9486238	1.2079737	0.65087	2.0807064	1.182776	2.4776952	1.0773331	1.0773331	1.7005076	1.0976789	1.7527944	2.4276652	1.33921	0.54605496	0.6136316	1.8278862	1.8073926	0.6781482	1.8679093	2.2326796	1.7655522	2.9335911	1.5753416	2.4620397	2.9855356	1.8480612	2.4383416	2.6111913	1.1310111	1.8953143	0.87191325	0.9561472	1.9782271	1.608838	1.6960089	2.304571
AC009245.3	0.89538705	0.5656918	1.0773331	0.5656918	0.6323527	0.22663648	1.2987429	1.0215282	1.9336054	1.2203858	1.8278862	1.2203858	0.7312613	1.4060217	1.3277426	0.4957945	1.2388669	0.9635397	0.7485362	1.8359431	1.33921	1.682619	1.5801983	0.40063623	1.480339	1.7485055	1.7740363	1.618267	1.0427017	1.0704504	1.438321	1.0909218	1.6553925	1.4115105	1.0773331	0.64164835	1.0357134	0.72254187	1.0635976	0.76562524	0.7049559	0.5161281	0.2751237	1.0773331	1.3841319	0.9709231	0.887589	0.9108029	0.9260758
AC009299.5	2.7718697	2.8135476	3.4633799	4.0000215	2.6758783	3.0444293	2.3305569	1.3045712	1.2141696	3.6724257	2.8217013	1.6870991	3.2956998	3.351963	1.9561163	3.414174	1.6553925	5.042609	3.1358721	2.3420277	1.0773331	0.6871335	2.533566	3.7060065	3.7708588	2.9963772	1.1044103	0.887589	4.715339	2.0566328	1.182776	1.9745712	1.2203858	0.83196074	2.4568024	1.9709185	2.704869	2.8679328	1.0566703	2.1243687	3.2327108	1.1764042	1.682619	0.8797943	1.1506449	1.5059485	1.0773331	1.4168864	1.7225369
AC009303.2	1.3951445	1.1891137	1.0841396	0.83196074	1.9069613	0.82382965	1.480339	1.9336054	0.62302387	0.9486982	0.9184638	1.1310111	0.7908371	0.25107563	1.0773331	1.3104153	0.44372052	0.99286234	1.2449315	1.0976789	1.4060217	2.3277528	0.15068647	0.40063623	0.72254187	0.52618414	1.5160799	0.58506453	1.718147	0.71378523	0.80744386	1.049722	0.48553726	0.72254187	1.5656528	1.2449315	0.41153392	1.8399782	1.526119	0.38968015	1.5558652	1.5993719	1.7655522	2.176366	1.0635976	0.38968015	1.4060217	1.1044103	0.77407175
AC009336.19	0.9486982	0.8560811	1.3219714	1.1111153	1.0909218	1.0357134	2.2957225	0.23891501	0.6871335	2.0704064	1.5801983	0.18916444	1.9598305	2.5459888	0.8156711	1.2570579	0.6960962	1.1310111	2.582556	1.7005076	0.8400183	1.3505546	1.8953143	2.6229951	2.1985369	2.1635296	1.1375494	0.08420307	1.7398738	3.5298264	1.1506449	2.8540468	3.7516837	2.4329605	3.4621067	3.1226733	2.4672816	2.0000036	1.4542183	3.5668676	1.9745712	1.6135489	0.42232955	0.89538705	1.2388669	3.0053918	2.0635524	2.2957225	2.5286033
AC009403.2	4.3575816	1.7866592	1.9373734	3.0215151	1.4699609	3.799055	3.3305993	1.3505546	2.250979	2.6229951	2.4905915	2.0840685	1.6323309	4.058321	2.9504688	2.1310024	2.931679	4.3147125	4.001803	3.5084655	2.7761395	2.211069	2.4620397	3.6334856	3.1890876	2.0635524	2.2419004	2.0942454	3.6484804	4.5490255	1.8237927	3.7125642	3.4828546	3.2219017	3.6679103	3.028621	3.381315	3.6264071	3.1858823	3.3785126	4.720246	3.3190758	3.2032545	3.4815795	2.7114766	3.308911	2.9183917	3.0232692	4.2156434
AC009404.2	1.1764042	0.6600121	1.3618348	1.6135489	2.4568024	0.78250456	1.2079737	1.6041348	1.1954168	0.9260758	1.5460458	0.82382965	1.1635615	1.3785836	2.3391378	1.1954168	1.5946169	1.6960089	1.887569	1.5993719	1.8197037	0.887589	1.6736089	1.5558652	2.260073	1.718147	1.1699992	0.58506453	2.361813	2.0976171	1.2510145	1.8520371	1.4647238	1.2265649	2.1473167	2.1699827	2.238825	2.6736007	1.6781452	1.7049433	2.4276652	1.7137631	1.7355312	1.1441122	1.5898027	1.8953143	2.0738373	1.8156192	2.179561
AC009501.4	1.0635976	0.5161281	1.2928126	1.2570579	1.3104153	1.8237927	1.6690792	0.3786144	0.887589	1.5110093	1.0566703	0.38968015	1.5849965	1.9222491	1.1044103	2.4141626	0.7312613	1.7570888	1.6323309	1.8237927	1.3951445	1.4168864	1.5210948	1.9855485	1.7005076	1.372987	0.9855609	0.18916444	1.2690824	2.144065	1.438321	2.1408155	1.480339	1.4436299	1.9671944	1.0704504	1.8679093	1.8278862	1.718147	1.8399782	1.3951445	1.4957263	0.35624728	0.62302387	1.3219714	1.7311943	2.0286055	1.2265649	1.8560169
AC009506.1	1.3045712	1.2869579	1.6870991	2.0072117	2.2660909	0.9561472	1.7782153	1.3505546	1.1177393	0.6871335	1.33921	1.4647238	2.0000036	1.3841319	2.179561	2.1603448	1.2079737	2.003606	1.5753416	1.790782	2.1570847	1.0773331	1.4854795	1.7049433	1.6508209	1.9486238	0.80744386	1.7782153	1.636943	1.744222	1.372987	1.6781452	1.5656528	1.682619	1.6645559	1.4647238	1.6736089	1.9486238	1.875834	1.0773331	1.718147	1.4489502	1.5509181	1.989139	1.9184216	1.1177393	1.5110093	1.4489502	1.8797659
AC009948.5	4.554004	3.512206	4.569231	4.9777837	3.7549245	3.9212253	4.8899517	4.2441406	3.7344718	4.304552	4.01165	4.2287993	5.0895658	4.8257437	5.253197	4.789774	4.095953	3.9928036	5.3726172	3.6915145	4.301609	5.4847536	4.743632	4.3638606	5.500203	4.7548976	3.8459888	3.969947	6.018114	5.106458	4.198523	4.9662623	4.679764	4.2047644	5.2087126	4.6639104	4.5969267	5.801184	4.6650634	4.4989014	5.166308	4.574117	3.9963653	2.881667	4.326303	4.5185013	5.777421	4.459451	5.398484
AC009963.3	0.0	0.0	0.0	0.0	0.0	0.0	0.0	0.0	1.5607548	0.0	0.0	0.0	0.0	0.0	0.0	0.0	0.0	0.0	2.9088502	3.750573	1.7949808	0.0	2.8032591	0.0	0.0	3.3868315	0.0	0.0	0.0	0.0	0.0	2.5993228	3.5097427	0.0	3.0789382	2.8217013	2.2691026	2.9726982	0.0	2.3363295	0.0	2.3016198	0.0	0.0	0.0	3.8708496	0.0	0.0	2.8797655
AC010168.1	4.826805	0.0	0.0	0.0	3.7516837	0.0	0.0	0.0	1.6229928	3.375711	3.8247845	0.0	0.0	0.0	0.0	0.0	1.1764042	0.0	0.0	0.0	3.716999	0.0	1.8991928	6.1943192	0.0	0.0	0.0	5.015272	0.0	3.326277	4.4489527	0.0	3.856972	4.12846	2.003606	0.0	3.053134	0.0	3.7474256	0.0	0.0	3.922253	0.0	3.7813344	0.20175661	0.05672351	0.0	2.8258238	4.283198
AC010226.4	0.3449496	1.9745712	1.790782	1.526119	2.1243687	0.9184638	0.0	1.0144353	0.9635397	1.6915853	0.9782476	1.744222	1.2388669	1.2510145	0.07052474	1.9184216	1.6323309	1.438321	1.3505546	1.6553925	1.0566703	0.2987822	0.08420307	1.6553925	1.5607548	0.9184638	0.07052474	0.42232955	2.1538265	1.1177393	0.62302387	1.4594975	0.9486982	1.0704504	1.1635615	1.5110093	1.4436299	1.526119	1.0566703	0.9782476	0.77407175	0.82382965	1.1310111	1.1891137	1.4699609	0.83196074	0.7908371	1.2570579	0.9486982
AC010641.1	0.6041816	0.23891501	1.6229928	1.718147	0.0	1.1506449	0.83196074	0.0	0.25107563	0.7991509	1.1764042	0.8797943	2.1699827	1.4957263	0.124459624	0.0	0.4957945	0.83196074	1.9709185	0.8400183	0.6871335	0.16362981	1.5607548	0.4957945	0.9635397	0.6136316	0.5161281	0.0	2.5059025	2.281006	0.33353373	2.0461588	1.1506449	0.2987822	1.0144353	0.5161281	1.0215282	1.438321	2.1827579	2.6554046	1.6323309	0.6136316	0.55591464	0.33353373	0.6691063	0.8560811	0.55591464	1.7866592	0.6041816
AC010649.1	0.17644595	0.0	0.0	0.4957945	0.0	0.0	0.0	4.1739497	4.2418675	0.0	2.577725	5.390967	0.0	1.3562181	0.0	0.0	3.3561137	0.0	0.0	0.0	5.574078	2.7803257	2.5753107	0.0	0.0	0.0	0.0	4.123463	1.5008324	1.0427017	3.9430006	1.8278862	1.6599709	3.0738254	1.1375494	2.790758	3.344838	0.0	5.2723846	2.5921443	2.8953352	4.4508615	0.7485362	1.3562181	2.4302716	3.3377168	2.4803216	2.9373295	2.648508
AC010733.5	0.6960962	0.8797943	1.1044103	0.99286234	0.50599486	1.2203858	0.4957945	0.7485362	0.55591464	1.636943	0.5361526	0.3674849	1.5210948	1.2141696	1.4906301	1.3219714	0.55591464	0.7571259	1.7225369	1.2810018	0.6960962	1.2265649	0.124459624	0.9486982	1.526119	0.44372052	0.6600121	0.0	1.1243894	1.6508209	0.6323527	1.3045712	1.7570888	1.1111153	1.6135489	1.3562181	1.372987	1.8639895	1.2203858	1.7005076	1.1044103	0.6600121	0.7049559	1.5110093	0.78250456	1.6736089	1.0427017	1.0144353	0.9855609
AC010761.8	2.1505704	2.6040845	4.0035844	2.3448386	0.42232955	1.7824702	2.6323006	0.72254187	1.5704931	2.1077466	2.989119	0.8480885	1.4647238	2.4594207	2.2326796	1.8115393	1.6781452	2.4356506	1.9486238	2.74417	2.4462585	2.3561764	2.2203312	1.5008324	2.7949514	3.3348334	1.9069613	0.887589	1.790782	2.4751515	1.8197037	1.718147	2.885558	2.2986703	2.211069	2.5033484	2.648508	1.8520371	2.3248699	2.3016198	2.1538265	2.3391378	0.8156711	2.9523847	2.9107578	2.2234745	2.3785129	2.6893039	2.7845142
AC010761.9	1.790782	1.3841319	2.7781897	0.014497611	0.6960962	0.38968015	2.7420428	0.3786144	0.21424463	0.9260758	1.4594975	0.8156711	1.9336054	1.4647238	1.1243894	1.0635976	0.0	1.5656528	0.7991509	1.3162155	1.1441122	1.0000511	1.1699992	1.4594975	1.438321	1.9373734	0.78250456	0.18916444	0.6323527	1.2141696	1.2079737	1.3951445	1.0357134	1.5704931	0.8560811	1.9260064	0.6041816	1.7398738	1.0566703	1.2079737	0.62302387	1.0704504	0.43305513	0.7991509	1.636943	0.8480885	1.5993719	0.8400183	1.1441122
AC010883.5	0.9635397	1.2079737	2.2539823	2.786652	0.6781482	0.73994064	1.996404	0.3449496	1.6870991	1.8073926	1.9411447	1.618267	0.8156711	2.4114816	1.4222745	1.049722	2.1310024	2.1699827	1.8440175	1.5059485	3.1424327	2.533566	2.275051	0.8560811	2.3074434	0.78250456	0.7908371	2.4060423	3.077263	2.8894503	3.3645992	2.541017	2.5509644	2.4302716	3.5273602	2.58014	3.305944	2.4329605	2.9837008	3.1177168	4.0686636	2.1538265	0.89538705	1.5008324	2.3785129	1.5110093	2.74417	3.2780166	3.4222422
AC010894.3	2.2986703	1.3219714	1.400608	1.3785836	2.021513	2.2660909	1.0000511	2.1043677	1.7613178	0.73994064	0.7312613	1.2141696	0.9782476	0.18916444	2.0286055	1.6781452	1.3162155	2.7462974	2.0976171	1.3896317	1.7398738	1.480339	1.996404	2.5680728	1.2327062	1.5656528	0.31045547	1.1375494	1.9745712	2.4383416	2.0286055	1.7570888	1.8237927	1.9069613	2.3248699	2.137568	2.533566	2.0286055	1.5558652	2.4594207	1.9561163	1.4276745	1.8600012	1.3449054	2.0772705	1.6508209	2.9672017	2.0356338	2.7887046
AC010976.2	1.7740363	0.9782476	3.0018027	2.0738373	0.40063623	1.2141696	1.682619	0.35624728	1.0357134	1.8156192	1.682619	0.32205167	1.636943	1.2388669	2.451569	1.8073926	0.8797943	1.887569	2.1043677	2.2839465	1.929841	2.201667	1.372987	1.4957263	2.9088502	2.4436457	1.7697916	0.23891501	1.9782271	2.648508	1.7740363	2.648508	1.8440175	2.6599495	2.3191085	2.1603448	2.6299522	2.1342454	2.0807064	2.4005265	2.6135337	1.682619	0.48553726	1.4906301	2.0108204	2.2868881	2.653049	1.9449196	2.5873902
AC010980.2	3.8972344	1.2869579	2.877778	3.67132	3.1325932	2.3363295	4.0321093	3.987368	2.8298626	3.5969307	3.6194236	3.6518857	3.215653	3.8298974	4.0452585	2.790758	3.0891716	3.2280643	4.4209113	3.207891	3.853993	4.595105	2.757028	3.8409646	3.6747303	3.7834675	1.4906301	3.6426833	3.5801506	3.900127	3.716999	3.2094967	3.3291585	4.1177135	4.327728	3.077263	4.2218895	4.2532363	3.711548	3.5534127	5.229928	4.0205636	3.9845574	2.1473167	2.7803257	3.5260816	3.860976	3.4931483	4.5704765
AC011290.5	1.1764042	0.58506453	1.3334688	1.1699992	0.73994064	0.8560811	1.8797659	1.0566703	1.6553925	2.9708657	1.1891137	0.6960962	2.111051	1.9782271	3.040914	1.4489502	1.4168864	1.049722	2.1827579	2.3363295	1.8480612	2.3840897	2.2326796	1.0357134	2.8894503	2.653049	1.372987	0.72254187	2.3646336	3.0652797	1.1375494	2.7420428	2.6644974	2.0635524	2.6937842	1.9145979	2.3673747	2.7462974	2.3277528	2.3420277	2.7718697	2.017971	0.9260758	0.6136316	2.531084	2.1635296	2.250979	2.469904	2.6392663
AC011330.13	1.4542183	0.8797943	2.2234745	1.6736089	0.6323527	1.2510145	1.9145979	2.2296095	1.049722	0.40063623	1.0976789	1.4115105	1.5210948	1.8679093	2.5160465	2.1144347	1.7093155	1.4699609	1.4115105	1.4489502	1.4330235	1.7137631	2.0807064	0.58506453	2.263081	1.7049433	0.4751773	1.2388669	2.1603448	2.0496476	2.0108204	1.3841319	1.5509181	2.0840685	1.4222745	1.3674041	1.4542183	1.0286552	2.021513	1.887569	2.0250578	1.400608	1.0841396	1.0144353	1.5160799	1.641562	1.9635481	2.0496476	1.2327062
AC011558.5	6.0207725	7.285668	6.0870605	4.1301575	4.4508615	6.6109223	6.6845813	2.9392428	5.486122	4.402612	5.90663	4.684281	4.8772955	4.410712	5.371251	5.705196	4.447617	5.972933	2.3016198	4.7403593	5.492184	2.763422	3.472477	5.2280784	3.8972344	2.58014	3.028621	3.9928036	2.8499973	2.9203012	5.0365005	3.8816602	5.3988743	4.6287713	3.155477	4.286898	3.926924	3.629992	5.1395807	3.3561137	3.2280643	3.966296	2.4222932	6.603598	4.6334734	3.9570308	3.8247845	6.0878487	2.5607593
AC011737.2	3.1408367	4.036523	3.375711	2.6893039	3.2630455	3.4515622	3.9335587	3.2295833	3.7037904	4.5248146	4.8609734	3.3377168	3.7441862	3.6218123	6.049232	4.3298187	3.4969761	3.7634456	3.035644	5.410396	3.6322906	3.3881881	3.6194236	3.1309094	2.636916	4.1787677	6.1628594	3.1473117	2.7928972	3.658791	3.3030677	3.0669532	3.4660172	2.5607593	3.2720082	3.1243558	3.0669532	3.155477	3.003641	3.0426714	2.5921443	2.032156	1.3785836	2.704869	4.4422736	2.0738373	2.7949514	3.6938212	2.961621
AC011899.9	0.2751237	1.1891137	0.73994064	1.0286552	1.049722	0.58506453	1.7655522	0.31045547	1.2810018	1.4647238	0.6136316	1.4751447	1.3449054	1.6736089	0.55591464	1.7355312	1.1441122	0.7571259	2.1603448	0.99286234	1.0286552	0.2631601	0.8156711	1.0566703	1.5059485	0.4542836	0.6781482	0.9486982	1.7311943	1.4699609	0.83196074	1.9145979	1.3618348	1.4168864	1.7570888	1.4168864	1.2203858	1.6599709	1.4699609	1.5558652	1.2570579	1.2570579	0.9855609	1.2016847	2.2357514	1.2388669	0.9635397	1.9635481	1.996404
AC012074.2	0.9855609	0.17644595	1.8197037	1.5704931	0.3674849	1.636943	2.3673747	0.887589	1.3674041	2.1276844	1.1044103	1.5310872	1.7225369	1.8797659	1.2141696	0.3674849	1.7225369	1.4647238	1.744222	2.003606	2.0531387	1.0566703	1.5310872	0.6691063	2.0772705	1.2690824	1.8953143	1.9145979	1.7655522	2.4249787	1.8197037	2.0461588	2.1699827	1.9336054	2.2172682	1.3896317	1.9745712	1.9222491	2.704869	2.0807064	1.6915853	2.275051	1.2510145	0.54605496	1.3449054	1.9373734	2.4751515	1.636943	1.9411447
AC012146.7	5.1858525	2.263081	3.45547	3.5595436	3.5933533	4.458783	5.762107	3.3334818	4.2250133	2.541017	4.6153393	3.8135412	3.6040883	4.1391172	4.835971	3.107722	4.441606	5.287583	3.9560952	4.1554413	5.368811	4.5521846	4.1481743	3.7147815	3.4046612	3.3729997	3.6264071	4.937328	4.151383	3.4969761	2.3420277	3.6633961	4.3568206	3.7377093	3.7136729	3.9570308	3.4515622	4.230409	5.199276	3.8669367	3.9606802	5.063947	4.6004744	3.5969307	5.948629	4.3074	5.367055	4.9795265	4.619464
AC012354.6	0.11116745	0.21424463	0.58506453	0.58506453	0.042784035	0.59464574	0.6960962	2.250979	0.52618414	0.58506453	2.4803216	1.2510145	0.48553726	0.6323527	0.82382965	0.31045547	0.3674849	0.124459624	0.17644595	0.3674849	0.5754108	1.1044103	2.4646602	0.3674849	1.6135489	0.90309465	3.1602726	0.28699607	2.3646336	1.438321	2.7781897	0.48553726	0.64164835	0.20175661	0.35624728	0.6781482	0.6871335	0.042784035	1.0635976	0.58506453	0.11116745	2.8599954	1.2869579	1.2510145	0.71378523	2.358994	0.62302387	2.8217013	0.72254187
AC012358.4	0.58506453	0.54605496	1.5361298	1.6276582	1.1764042	0.6041816	1.2869579	1.7697916	0.6691063	1.8480612	0.87191325	1.5558652	1.7049433	1.9855485	1.646188	1.0215282	1.4168864	1.0841396	1.9030752	1.2449315	1.5993719	1.6323309	1.608838	0.8480885	1.5310872	1.0976789	0.9855609	0.5656918	1.6915853	1.7570888	1.0635976	1.5059485	1.5607548	1.0976789	1.7697916	1.4168864	1.7866592	1.0357134	1.2449315	0.7485362	0.89538705	1.3951445	1.6915853	0.7571259	1.1764042	0.65087	1.6736089	1.7049433	1.2928126
AC012358.8	0.54605496	1.1243894	0.6871335	1.5410504	0.6960962	0.59464574	1.1954168	0.58506453	0.7571259	0.94119436	1.4489502	1.1375494	0.6960962	0.08420307	0.7991509	1.7782153	0.7312613	0.64164835	1.2690824	1.9184216	1.4854795	1.4594975	1.0566703	0.41153392	1.3045712	1.0427017	0.15068647	0.62302387	2.0072117	1.5607548	0.44372052	1.2079737	0.7908371	0.7485362	1.0635976	1.2987429	1.6276582	1.2449315	0.9184638	1.2203858	1.3562181	0.4542836	0.8400183	0.40063623	1.4436299	1.3951445	1.2631196	1.3104153	1.1635615
AC012363.7	0.18916444	0.124459624	0.41153392	0.9855609	0.2631601	0.6600121	1.0841396	0.7571259	1.2327062	0.5361526	1.641562	0.9184638	0.94119436	2.250979	0.4751773	0.64164835	1.1764042	1.0976789	1.1111153	0.65087	0.5754108	1.0072758	1.6229928	1.0000511	1.7655522	0.8640384	0.73994064	0.89538705	2.1954083	1.6229928	1.4699609	1.372987	1.7225369	1.049722	1.5410504	0.80744386	1.883629	0.9561472	2.0000036	1.9635481	1.2449315	1.1111153	0.31045547	0.3449496	1.1111153	2.2296095	2.3561764	1.8156192	2.3191085
AC013472.4	1.5210948	0.20175661	2.1827579	0.887589	0.18916444	1.3562181	1.9928074	1.4699609	2.3448386	2.695983	1.9411447	2.2868881	0.0	0.55591464	1.1243894	0.72254187	2.7114766	0.3449496	1.7782153	1.9709185	1.929841	1.6135489	1.996404	0.0	2.2898314	0.2751237	1.2631196	2.5680728	1.8073926	2.1603448	1.6645559	2.662223	1.3162155	1.3785836	2.3895907	1.996404	1.4906301	2.763422	2.6758783	2.392343	0.82382965	1.641562	0.44372052	0.8400183	1.3104153	2.0000036	1.5460458	1.5993719	1.3045712
AC015849.16	0.8640384	0.0	1.6229928	0.2987822	0.014497611	1.9145979	2.1603448	0.028709901	1.2203858	2.5873902	0.71378523	0.15068647	1.9598305	0.17644595	0.4957945	0.014497611	1.0635976	0.50599486	1.1177393	0.014497611	0.46478304	0.31045547	1.7655522	0.59464574	1.6508209	1.1699992	1.1570914	0.07052474	0.33353373	2.7136803	1.0072758	0.9709231	1.9745712	1.9222491	3.0338876	2.4060423	0.8400183	2.3950968	1.1954168	2.653049	0.028709901	0.59464574	0.0	1.1954168	0.028709901	2.790758	0.2631601	1.4222745	1.5460458
AC015849.2	0.80744386	0.0	0.8560811	1.4647238	0.9260758	0.42232955	1.3841319	0.16362981	0.71378523	3.090849	0.887589	1.6508209	1.6599709	1.6323309	0.35624728	0.31045547	0.44372052	1.7782153	1.4751447	0.6960962	2.5993228	0.22663648	1.4222745	1.9486238	1.7697916	2.9597902	0.0	0.54605496	2.695983	2.2047992	1.1954168	1.1764042	1.618267	1.3449054	1.6960089	1.1506449	0.18916444	1.5110093	0.9336372	1.3841319	1.4751447	2.1699827	0.5754108	0.16362981	0.48553726	0.2987822	1.3562181	0.3674849	1.5110093
AC016629.7	2.361813	0.0	1.9107777	0.2987822	2.8972402	0.0	2.1505704	1.4906301	2.2419004	2.3277528	0.8400183	0.0	1.4957263	3.77401	0.0	0.0	1.2928126	0.0	0.40063623	3.2047698	1.7485055	3.0789382	3.3161964	0.0	1.9598305	0.0	2.9030433	1.9411447	1.1111153	3.0925262	2.3191085	1.5801983	0.71378523	2.565662	2.6088495	2.1408155	1.0841396	2.4356506	0.3674849	2.469904	2.250979	1.372987	1.8399782	1.7137631	0.0	2.7655544	2.6848261	2.8032591	1.5607548
AC016700.5	3.7203257	1.5059485	1.6870991	1.9069613	0.9184638	2.4751515	2.7333708	1.4594975	2.526123	3.1026838	2.548476	0.8640384	1.3277426	2.8237624	1.3841319	1.641562	2.7761395	3.6724257	1.3162155	2.3391378	2.2203312	1.9745712	2.281006	2.987371	1.9411447	2.1342454	1.1111153	2.4803216	2.9279428	4.1026397	2.8053157	2.0976171	2.8560293	2.493141	2.5728972	2.7377057	3.1010048	1.7355312	1.5210948	2.9241211	2.3074434	1.6276582	1.2016847	3.0215151	3.1342769	2.5084577	2.3561764	3.1026838	3.5385067
AC016717.1	0.9260758	0.0	0.9336372	0.80744386	0.0	0.46478304	2.1954083	0.0	0.15068647	2.4005265	2.0635524	0.35624728	0.0	0.0	0.0	0.0	0.94119436	0.0	2.7698212	0.65087	0.20175661	2.275051	0.5754108	1.1310111	3.4501991	3.0072305	1.6276582	0.58506453	1.7697916	1.2987429	0.7991509	2.448954	1.4489502	1.0357134	2.0072117	0.8400183	1.4436299	3.2764916	0.83196074	0.9336372	0.73994064	0.87191325	0.71378523	1.0427017	1.1375494	1.0704504	2.7845142	0.4957945	3.0874949
AC016739.2	2.9579601	3.2764916	4.2986655	3.6960363	2.4409523	2.0738373	4.9325876	2.1603448	3.2311022	4.852959	4.5909834	2.1473167	5.196163	4.6976433	5.751114	5.388917	2.720295	2.58014	1.5946169	3.6264071	2.9241211	2.0875094	4.8145537	2.6893039	3.1699586	4.6599727	5.4202595	3.614739	3.3618002	2.757028	2.887547	2.2296095	2.7970064	1.9635481	2.9653702	2.5435026	2.0391898	2.0704064	2.1603448	1.9928074	1.7740363	1.5210948	0.64164835	2.7506392	3.126038	2.0840685	2.4751515	3.0703888	2.0496476
AC016747.3	2.881667	1.0976789	1.5460458	2.4803216	2.5898085	1.8237927	2.9011374	2.8914404	2.1077466	2.5509644	2.1009912	2.2539823	1.887569	2.0461588	2.648508	2.4276652	2.3305569	1.8953143	2.4276652	2.648508	1.8032506	3.1922045	2.7676876	1.9486238	1.9928074	2.899232	2.2570662	1.2987429	2.565662	2.8914404	1.8156192	2.7485106	2.3868396	1.9671944	2.720295	2.7718697	1.3334688	2.72683	1.618267	2.55586	2.189079	1.929841	1.8440175	1.883629	2.5921443	1.3951445	2.6826303	2.2234745	2.4032838
AC016757.3	1.7093155	2.577725	2.4356506	2.313273	1.7824702	0.8560811	2.392343	2.4060423	1.875834	1.6599709	2.0286055	3.0444293	2.695983	3.1634705	2.448954	2.2839465	1.887569	3.0600853	2.121055	3.003641	2.8933442	2.090876	2.7824624	1.887569	1.3562181	1.5509181	0.097748086	1.1243894	2.5286033	2.2047992	2.2839465	2.1954083	3.285374	1.9449196	1.9818863	2.9297671	1.8480612	2.4356506	0.9486982	3.0426714	2.7949514	1.7740363	1.4906301	1.1764042	2.3673747	2.8894503	3.6507812	2.6667721	2.2296095
AC017104.6	1.4276745	1.7268628	2.226541	2.5235612	0.54605496	1.9449196	2.8176663	1.1310111	0.7908371	1.7268628	1.3045712	1.6736089	1.7697916	1.0357134	2.807373	1.6323309	1.1506449	1.608838	2.2691026	2.3391378	2.4620397	1.6553925	1.6508209	1.3951445	2.0108204	1.9855485	1.9222491	1.3785836	1.744222	2.3673747	2.8419895	2.350545	2.3191085	2.8032591	2.5582678	1.6645559	1.9818863	1.4222745	2.5033484	2.1922038	1.3162155	1.8319125	0.6781482	1.6508209	1.9449196	2.5210829	3.1890876	1.9184216	4.304552
AC017116.11	1.989139	1.2265649	2.021513	3.028621	0.71378523	0.0	2.017971	2.1858785	2.469904	3.7634456	1.1441122	2.238825	2.7887046	2.144065	1.6135489	2.5849729	1.9561163	1.6599709	4.042628	1.0841396	2.166716	1.3219714	2.179561	0.2987822	1.8679093	0.0	1.0773331	1.400608	3.0374002	3.7213426	0.9855609	3.1537902	2.662223	2.4956913	2.201667	2.9763644	2.3978515	2.2172682	4.0008655	1.6870991	5.139969	2.989119	2.0738373	0.31045547	3.297227	1.5656528	3.4005864	3.6334856	3.662199
AC018462.3	0.11116745	0.5754108	1.5410504	0.3674849	0.8400183	0.6871335	1.7268628	1.2631196	0.76562524	0.0	0.87191325	0.59464574	1.5460458	1.7225369	1.0909218	0.9855609	1.0976789	0.83196074	2.2326796	1.5753416	1.7049433	1.7613178	0.65087	0.4751773	1.0072758	0.0	0.21424463	1.1954168	0.8156711	1.480339	1.4751447	2.2691026	1.0976789	1.3219714	1.6645559	1.9561163	1.8197037	2.8400102	2.1731734	2.4383416	1.5361298	1.5607548	0.7049559	0.124459624	1.0841396	1.5310872	1.7866592	1.3277426	1.9524055
AC018755.16	2.060053	1.3562181	0.54605496	2.3334424	0.78250456	1.7268628	2.3701975	0.80744386	1.2750628	1.9709185	1.3162155	0.7485362	1.4168864	2.263081	2.6158772	1.9411447	1.372987	1.9671944	1.4751447	1.8359431	1.6508209	1.9709185	2.1858785	1.9069613	1.1375494	2.8278	0.38968015	1.3334688	1.049722	2.1408155	1.1375494	1.1310111	0.8640384	1.1111153	1.0841396	1.6323309	1.636943	1.4330235	1.5410504	1.5059485	1.8991928	0.7485362	1.1635615	0.6781482	1.5607548	1.5160799	2.5385325	1.2510145	1.0427017
AC018766.4	2.4594207	2.381341	4.132609	3.7203257	1.2810018	2.2868881	2.8894503	0.8480885	1.9030752	2.8298626	2.5134885	1.4751447	3.4607427	3.6135447	3.5789592	3.308911	2.1954083	3.6633961	3.9411304	3.8639562	3.8982606	4.3030324	2.448954	2.9560432	3.5619237	2.9597902	3.2764916	2.211069	3.6345894	4.486096	3.3645992	3.8963013	4.0294805	3.819673	3.2868998	3.1358721	3.9579663	3.7388194	3.4541974	3.4969761	3.3117886	3.288336	1.2510145	3.196926	3.6461797	3.9164622	3.7158902	3.629992	4.042628
AC018804.7	0.42232955	0.08420307	2.5969849	2.533566	2.0738373	0.11116745	0.07052474	0.41153392	0.042784035	0.25107563	0.2751237	0.5754108	2.5210829	3.7333617	0.31045547	0.3674849	4.80221	0.3786144	2.835967	3.22342	2.7761395	0.08420307	3.2295833	0.17644595	3.3533165	2.5134885	0.28699607	0.08420307	3.9316895	4.6870685	2.653049	3.0461872	3.2956998	3.280977	4.054843	0.124459624	1.33921	4.5135283	2.2047992	0.07052474	3.1276321	1.646188	2.9523847	0.014497611	4.62004	3.1618717	0.11116745	3.3074725	4.8283486
AC020594.5	0.9184638	0.48553726	1.682619	2.1954083	0.54605496	2.5993228	2.2691026	0.62302387	1.6229928	0.6041816	1.0909218	1.2570579	1.641562	2.0566328	0.9184638	1.3277426	0.28699607	0.9561472	1.0357134	1.6323309	2.6461546	0.6041816	2.35336	1.7949808	1.6870991	0.8640384	1.0427017	1.6323309	2.7718697	1.0909218	2.1635296	1.5460458	1.4647238	0.8797943	2.0738373	1.790782	1.8319125	1.8319125	2.1144347	2.1144347	1.4489502	2.1505704	0.20175661	0.72254187	1.1506449	1.4906301	2.4776952	1.4168864	2.7136803
AC021188.4	1.2203858	0.25107563	1.2987429	0.2631601	0.50599486	0.64164835	1.4854795	0.0	1.7613178	2.260073	1.480339	0.3674849	1.1044103	0.6871335	2.9030433	1.0909218	1.9782271	1.0357134	0.6041816	1.0704504	1.3334688	2.533566	1.0976789	0.20175661	0.52618414	0.8480885	0.7908371	1.2141696	0.55591464	2.4195275	1.33921	1.6781452	2.0566328	2.0000036	2.0669782	1.6690792	0.8560811	1.0286552	0.78250456	1.3505546	0.25107563	0.22663648	0.11116745	1.182776	2.003606	1.5704931	2.381341	1.7485055	1.4489502
AC022007.5	1.8440175	0.6323527	1.9855485	0.90309465	1.4542183	1.6135489	1.7740363	1.400608	1.438321	1.9928074	1.8719059	1.5110093	1.6736089	2.0461588	2.060053	1.4222745	2.201667	2.304571	1.8639895	2.1827579	2.4060423	2.858012	2.1922038	2.1342454	2.5210829	1.2690824	1.5059485	1.4489502	1.5849965	2.1043677	2.137568	1.996404	3.0959697	2.648508	1.6915853	2.350545	2.1699827	2.032156	2.0772705	2.2570662	2.2570662	2.648508	2.1043677	1.0000511	2.304571	2.7845142	2.0976171	2.5134885	2.1177437
AC023115.2	2.189079	0.7908371	0.7571259	1.9222491	0.7312613	4.635777	4.4679484	0.097748086	2.8914404	3.7312348	1.5509181	0.6781482	2.7136803	3.825807	1.2631196	1.1764042	3.4594698	0.99286234	2.4302716	2.250979	1.6553925	3.1160357	3.952353	3.6472838	2.7548978	1.4276745	1.2987429	1.6915853	4.455538	3.9250555	1.0841396	4.1802793	4.476352	2.6599495	4.962584	4.723036	4.795461	5.2638125	1.7949808	5.276476	3.0461872	0.6691063	0.11116745	1.646188	0.6136316	4.732851	4.2287993	3.7897754	2.786652
AC024560.2	0.042784035	0.7312613	1.7866592	2.757028	0.33353373	0.6136316	1.0144353	0.124459624	1.2016847	1.7824702	0.9635397	1.6276582	1.5310872	1.5460458	0.40063623	0.4751773	0.44372052	0.9184638	1.4436299	0.9486982	0.3674849	0.33353373	2.5134885	0.028709901	2.0840685	0.6323527	0.05672351	0.7049559	0.8640384	1.7824702	0.9855609	0.28699607	0.9561472	0.20175661	1.8399782	2.0426729	0.9260758	0.28699607	2.2660909	1.8032506	1.3334688	0.22663648	0.17644595	0.31045547	1.0000511	0.55591464	1.6645559	1.5160799	3.913661
AC024560.3	3.3826714	3.107722	4.148929	4.319082	3.583817	3.39778	4.5341907	2.6135337	2.5286033	5.080249	4.1260085	3.3420432	4.196159	4.566837	4.4969897	3.6495848	3.5595436	4.628195	4.624069	4.6129413	3.7015746	4.2117643	4.169888	4.2532363	5.5527387	4.365954	3.9504821	2.5993228	4.6380806	5.030781	3.2928257	4.9068656	4.8430166	4.5849447	4.808863	4.79334	4.650753	5.315751	4.176311	4.742573	5.0695744	4.27504	3.7093313	2.9392428	4.2016435	4.835971	4.152232	4.1110234	4.710434
AC024592.12	1.1375494	1.7824702	1.9260064	1.9855485	1.6599709	1.6229928	2.003606	1.400608	1.4594975	3.2295833	1.0000511	1.5558652	1.5607548	1.9449196	2.0976171	1.9411447	1.6690792	0.71378523	1.3896317	0.89538705	1.2388669	0.5361526	1.0215282	0.8640384	0.6600121	0.5656918	2.4195275	2.2419004	2.4032838	1.7866592	1.4330235	1.3618348	1.618267	1.0072758	1.7225369	1.8073926	0.7991509	1.1044103	1.2690824	1.4276745	0.77407175	1.4436299	1.5558652	1.646188	0.9184638	2.1473167	0.9561472	1.2016847	1.2570579
AC024937.6	1.8399782	0.65087	2.4828672	3.1634705	0.4751773	0.43305513	3.8846438	0.46478304	1.9373734	1.8560169	3.3840277	1.1441122	2.5631685	2.2141287	4.4429417	1.2016847	1.4060217	1.5993719	2.3391378	2.4568024	2.7761395	4.909282	3.8579962	1.883629	3.5582623	2.7949514	2.0108204	1.4489502	3.0959697	3.414174	1.8679093	3.1667585	2.5728972	1.9069613	3.638084	2.5435026	2.74417	3.22342	2.9260318	2.8679328	3.2509565	2.9982147	1.0286552	0.65087	3.9781873	1.9373734	2.8439693	2.2141287	3.393707
AC025165.8	0.9486982	0.2987822	0.6600121	1.1243894	0.72254187	0.8640384	1.2869579	0.3449496	0.58506453	1.1570914	0.64164835	0.07052474	1.1570914	1.8156192	1.8237927	1.6736089	0.2987822	1.2928126	1.8278862	2.166716	1.3785836	2.3757668	0.6871335	1.4594975	1.8197037	1.929841	1.2690824	0.5161281	1.0976789	2.1473167	1.0635976	1.4854795	1.5008324	1.2449315	1.8278862	0.7485362	1.8032506	2.0250578	1.4489502	1.049722	1.6960089	1.6323309	0.46478304	0.2631601	1.5704931	0.9108029	1.5849965	1.7355312	1.3505546
AC025335.1	3.0267782	2.275051	2.511014	2.1342454	2.1505704	1.8480612	3.40602	3.0840538	2.1538265	2.0566328	2.1954083	2.548476	2.4409523	2.3277528	2.4751515	2.2326796	2.1043677	2.5033484	2.5235612	3.3074725	2.873804	2.8197267	2.5235612	1.6041348	2.6158772	2.7092733	1.887569	1.8032506	2.392343	2.3191085	2.1985369	2.6937842	2.533566	2.0875094	2.4222932	2.2839465	2.4356506	2.9203012	2.8197267	2.5385325	2.2141287	3.1715589	2.9411564	1.8156192	2.3978515	3.1375563	3.4114554	2.5286033	3.056565
AC027601.1	1.1570914	0.72254187	2.201667	1.3219714	0.32205167	1.3277426	1.8115393	0.2987822	0.73994064	1.8237927	0.6960962	0.2987822	1.480339	1.7137631	0.8156711	1.400608	0.46478304	1.3104153	1.5558652	1.5607548	1.3334688	1.2079737	1.2327062	1.5801983	1.5849965	0.62302387	1.0976789	0.43305513	1.5110093	2.3561764	1.744222	2.032156	1.9373734	1.7049433	1.7697916	1.9745712	1.8679093	1.7949808	2.1177437	1.8914397	1.480339	1.5704931	0.3786144	1.883629	1.6135489	2.0976171	1.5059485	1.9373734	2.662223
AC027612.6	5.7142205	4.6229177	6.0267787	6.335066	5.7849813	4.996379	6.1342673	5.3103895	5.9342666	6.3171906	5.3722267	6.68983	5.8220067	5.2509575	5.3255014	5.52671	5.6789136	3.7750297	6.082331	5.509983	6.1337748	5.2387867	6.297542	4.6524816	6.0481486	6.1128783	4.8227525	6.1320004	6.799102	5.624125	5.748955	5.766328	5.274625	5.450251	6.8593674	6.484092	6.8190227	6.777994	6.8940697	6.7049828	6.107458	5.4570913	5.184297	5.761027	5.794113	6.024317	6.9520884	5.649897	6.8630357
AC034220.3	0.9336372	1.9145979	2.650778	3.7613149	2.1408155	1.989139	2.2047992	2.281006	0.9855609	4.2218895	2.4114816	2.6893039	3.7634456	3.6345894	3.8237622	2.8258238	2.5969849	1.8319125	4.701586	3.935428	3.1890876	4.326303	2.4594207	3.4128146	4.720246	3.351963	3.1325932	1.2570579	4.625892	3.6702142	2.313273	3.961616	3.8520381	3.0250237	4.369475	2.8599954	3.3291585	4.952325	3.224938	2.931679	4.112719	2.8439693	3.6111572	0.9855609	2.8699183	3.5969307	2.548476	2.3840897	4.0356774
AC046143.3	0.887589	0.65087	1.7049433	1.3841319	0.6781482	0.72254187	0.32205167	1.0000511	0.83196074	1.0841396	1.400608	0.77407175	1.182776	0.15068647	1.1310111	0.7908371	1.1243894	0.6136316	1.4060217	1.5059485	1.4489502	1.33921	1.0357134	1.372987	0.9486982	1.2203858	1.0144353	0.6781482	0.9260758	1.5558652	1.3951445	1.33921	1.400608	0.7991509	0.83196074	1.2810018	1.2203858	1.5361298	1.1044103	0.73994064	1.0566703	1.3045712	0.8400183	1.182776	1.0976789	1.1243894	1.1635615	1.0909218	1.1044103
AC068134.10	3.8972344	1.5008324	2.8659477	3.3045058	1.1699992	1.5993719	4.169888	2.0566328	3.1953225	4.732851	3.4660172	2.6206496	3.4263232	3.8419878	4.212616	2.4828672	2.7070708	2.358994	3.8419878	3.212619	2.858012	4.810985	3.7060065	2.3673747	3.768727	4.1529875	4.22577	2.5435026	3.3462808	2.873804	4.220375	4.148929	4.2645154	4.279498	4.7677073	3.211013	3.9193575	4.2629986	4.256269	3.9439354	3.7876415	3.0600853	1.0704504	2.2720363	3.1293151	3.8972344	4.701009	3.9579663	5.6735215
AC068279.3	0.21424463	0.16362981	1.0773331	0.40063623	0.0	0.3674849	0.4542836	0.5161281	0.3674849	2.238825	0.99286234	0.76562524	0.8480885	1.526119	0.9782476	0.50599486	0.32205167	0.0	2.6461546	1.182776	0.0	2.3420277	0.5754108	1.6508209	2.7398314	0.25107563	0.6136316	0.0	0.87191325	0.78250456	0.22663648	3.8247845	0.17644595	0.64164835	2.313273	1.4542183	1.8237927	3.4699292	0.887589	1.1243894	1.4222745	0.11116745	0.0	0.6136316	1.5110093	3.9439354	1.996404	0.9486982	2.9355035
AC068533.7	1.5361298	0.9855609	0.32205167	2.2570662	2.1731734	0.64164835	1.3841319	1.4276745	0.6323527	1.9260064	1.4168864	1.2631196	1.9373734	0.0	1.4751447	1.3674041	1.4957263	0.9635397	1.8399782	2.4329605	1.4957263	1.3334688	0.8797943	0.7571259	3.200045	1.5361298	2.4195275	0.0	3.0925262	2.4541852	0.78250456	2.361813	1.1954168	1.4330235	1.7049433	1.4489502	0.9336372	2.7158847	2.0976171	1.5008324	3.3547602	3.1060424	2.720295	0.80744386	2.1243687	1.7225369	3.104363	0.7908371	2.493141
AC068580.6	0.76562524	2.3016198	1.9449196	0.7049559	0.9855609	1.1111153	1.5558652	0.28699607	0.9184638	1.6690792	0.9108029	0.58506453	1.7268628	0.6691063	0.87191325	1.7866592	0.4751773	1.0841396	0.9782476	1.4489502	1.8480612	0.5754108	1.0635976	1.4489502	1.6276582	0.9561472	0.4957945	0.5656918	1.2510145	1.3785836	1.8600012	2.144065	1.3162155	1.7782153	1.7527944	2.0250578	0.9561472	1.5753416	1.7137631	1.7093155	1.718147	1.3896317	0.40063623	2.090876	2.166716	1.1635615	1.0215282	1.8480612	1.3674041
AC068831.15	3.5897763	4.0452585	4.2660317	3.9551597	2.8379455	3.4957001	4.4718633	4.341985	3.5185032	0.0	3.900127	4.537923	4.21413	4.0925636	4.051366	4.5801535	3.1586738	3.0197616	3.003641	3.4931483	5.2682934	3.7697465	4.054843	0.0	4.319747	3.730125	0.0	4.0470433	3.7452042	2.861979	4.33343	2.9504688	2.7290382	3.979124	2.2234745	3.500805	4.0661244	2.3074434	4.923593	3.323396	4.28538	4.0496745	2.8400102	3.5534127	3.200045	3.0687146	4.0807047	4.1168656	3.3420432
AC069213.1	0.0	1.1570914	2.6276045	2.7333708	1.0144353	1.5210948	1.0566703	0.13763218	0.9561472	2.2691026	0.8480885	1.2928126	3.3618002	0.35624728	0.44372052	0.7908371	0.7485362	2.3074434	0.8640384	2.6135337	0.89538705	0.9486982	0.65087	0.0	1.9260064	0.99286234	0.6041816	0.31045547	0.08420307	3.155477	1.6041348	0.28699607	2.1342454	0.15068647	1.3785836	2.4222932	2.3219886	1.4906301	0.76562524	2.618221	0.2751237	0.38968015	0.124459624	0.42232955	0.7049559	0.9336372	2.1408155	2.1985369	4.2133727
AC069257.6	0.0	0.0	0.0	0.0	2.3646336	0.0	0.0	0.0	1.929841	0.0	0.0	0.0	0.0	0.0	0.0	0.0	2.8053157	0.0	3.097648	3.6357846	1.7697916	2.021513	0.0	0.0	3.471203	3.3964221	0.0	0.0	0.0	3.5273602	0.0	3.2735322	2.9335911	2.0942454	4.2847157	2.987371	2.980032	2.8679328	1.3785836	3.542255	1.5993719	2.9653702	0.0	0.0	2.4087207	2.526123	1.9449196	2.2203312	3.294263
AC069282.6	2.7740042	1.9598305	3.6099634	3.786621	2.1505704	2.1635296	3.9011533	3.224938	3.2720082	3.176361	2.8319256	3.094292	3.3132277	4.460788	3.4594698	2.989119	3.3645992	2.3477314	3.8728063	3.9570308	2.0976171	3.7026825	3.9373908	2.361813	3.9107666	3.8590202	3.0600853	2.179561	4.2441406	4.059167	2.9946277	3.8590202	3.3575578	2.8135476	3.7718782	3.575294	3.3334818	4.3154726	3.6780488	3.3377168	3.9392605	3.7781818	2.6690476	2.7377057	2.835967	2.7949514	4.142419	3.4356692	4.286139
AC072052.7	1.0841396	0.7908371	1.3334688	2.653049	0.35624728	1.8073926	0.0	0.28699607	1.6960089	3.2047698	0.21424463	2.4249787	3.1309094	1.1243894	1.9782271	2.1635296	2.060053	1.3896317	2.9763644	0.9782476	1.8797659	2.74417	0.18916444	0.31045547	0.54605496	0.0	0.8797943	0.0	3.266092	2.017971	0.9184638	1.7991133	1.996404	0.2987822	3.1143548	2.6554046	2.2079334	3.0891716	3.5373187	1.0704504	4.7092795	1.5059485	0.0	0.7312613	0.6691063	1.4542183	1.3219714	2.5607593	1.4699609
AC073043.1	0.6600121	0.20175661	0.9709231	0.73994064	0.0	2.0807064	2.6088495	0.0	0.83196074	3.5607336	0.87191325	0.40063623	0.8400183	2.3191085	0.887589	0.6871335	1.2570579	0.18916444	1.5361298	0.18916444	0.7571259	0.6323527	1.1044103	1.0144353	1.5753416	1.5753416	0.25107563	0.17644595	0.17644595	0.94119436	0.65087	1.3951445	1.9561163	1.7398738	2.5607593	2.0772705	1.5008324	1.3277426	1.5946169	2.2141287	0.8560811	0.028709901	0.0	0.90309465	0.6691063	1.2987429	0.8156711	1.1570914	1.9336054
AC073046.25	0.28699607	0.3786144	0.3786144	0.72254187	0.8480885	0.23891501	0.28699607	0.0	0.08420307	1.6960089	0.35624728	0.6871335	0.6691063	0.0	1.0841396	0.16362981	1.2141696	0.38968015	1.8480612	1.7655522	0.9260758	1.1441122	0.54605496	0.35624728	1.0909218	2.0807064	1.8399782	0.18916444	0.87191325	2.0072117	0.5754108	1.8914397	1.9709185	1.5310872	2.6690476	1.5361298	1.7613178	2.4436457	1.1243894	1.5656528	0.44372052	0.52618414	0.41153392	1.3277426	1.6645559	1.8073926	1.1891137	1.0976789	1.6960089
AC073063.10	1.2510145	0.7991509	1.0215282	1.790782	0.4957945	0.41153392	2.3840897	0.5754108	0.8400183	0.52618414	1.6135489	1.3841319	1.5509181	2.1144347	0.9108029	1.2203858	1.4957263	0.72254187	1.2869579	0.8480885	1.5210948	1.2265649	0.7312613	0.73994064	2.31615	1.1635615	0.2751237	1.790782	2.8659477	1.929841	1.4751447	1.7225369	1.0000511	1.5410504	2.1408155	2.003606	1.8237927	2.0942454	1.5210948	1.2265649	1.9486238	1.5210948	0.90309465	0.887589	1.2265649	1.1044103	1.1891137	1.5946169	3.255522
AC073254.1	1.0566703	0.71378523	1.1111153	0.83196074	0.7991509	0.9855609	1.2016847	1.2203858	1.5656528	1.7949808	1.5410504	1.2510145	1.718147	2.350545	0.2751237	0.7485362	2.4329605	0.9108029	1.9635481	0.887589	0.82382965	1.6323309	2.31615	0.82382965	2.144065	1.9107777	2.121055	0.76562524	1.6229928	1.049722	1.9107777	1.7824702	1.5704931	1.4542183	2.6017451	1.6690792	1.8156192	2.531084	2.166716	2.1635296	1.2928126	0.8797943	0.73994064	0.7908371	1.3277426	2.189079	1.9373734	1.9449196	2.3391378
AC073283.4	0.72254187	0.7485362	2.6713238	3.1276321	1.0976789	2.189079	4.047889	3.155477	3.4046612	4.242625	2.1473167	2.9411564	3.7452042	3.4789393	5.0963607	1.4276745	3.9316895	3.0496159	3.6668048	3.6253042	4.0000215	3.5097427	3.7613149	4.6876454	3.4699292	0.20175661	2.757028	3.7125642	4.0840926	5.172336	4.0452585	3.9020865	3.5632052	3.314667	4.5490255	2.8298626	3.5071886	3.658791	3.3561137	3.8298974	0.4542836	2.704869	2.6346498	2.1043677	3.3798685	3.4289541	4.1714935	2.7655544	3.8875341
AC073343.13	1.5558652	0.25107563	1.7782153	1.5898027	0.52618414	2.5059025	1.8278862	0.8797943	0.99286234	1.9260064	1.3785836	1.3045712	2.2691026	2.3074434	2.1243687	0.9855609	1.7225369	2.4541852	2.6576767	1.5160799	1.8115393	2.021513	1.5361298	2.0108204	0.8156711	1.883629	0.9260758	0.87191325	3.0179203	3.1570752	1.3785836	2.0840685	3.4208817	1.4276745	3.0496159	2.4646602	1.9671944	3.2705736	1.9486238	2.017971	1.9745712	2.0807064	2.0000036	1.2510145	2.2141287	2.1310024	1.9030752	2.1731734	2.2691026
AC073415.2	0.0	0.0	0.0	0.0	0.0	0.0	0.0	1.8440175	0.0	0.0	0.0	0.0	0.0	0.0	5.667639	0.0	2.0875094	0.0	0.0	2.8439693	1.2016847	2.1043677	0.0	0.0	0.0	0.0	0.0	0.0	0.0	2.0875094	0.0	1.8719059	1.480339	1.744222	1.4957263	0.0	0.0	2.9634519	1.4436299	1.5509181	0.0	1.5110093	0.0	0.0	2.4982426	1.438321	1.33921	1.2141696	0.0
AC073464.7	0.0	0.0	0.4751773	3.212619	0.0	0.0	5.1148095	0.0	1.3505546	5.943218	2.0635524	0.0	0.0	0.0	0.0	0.40063623	0.0	2.8914404	0.0	0.33353373	0.0	0.0	0.6600121	2.4854136	5.666168	0.0	0.0	0.0	0.23891501	0.41153392	0.59464574	0.9855609	0.0	1.1310111	0.17644595	0.28699607	4.430923	0.0	0.0	5.8619976	1.5008324	0.15068647	0.0	1.9818863	0.0	0.58506453	2.8639631	0.0	6.4395037
AC074117.10	3.4073784	1.608838	2.7761395	2.451569	0.90309465	2.3729413	3.5020814	2.0704064	2.695983	4.015215	2.6826303	2.1144347	2.7312467	3.3687537	4.7965217	2.1473167	2.6276045	3.2524781	2.704869	3.0232692	2.887547	3.4672909	3.3490767	2.1144347	2.7949514	3.3377168	3.3161964	2.3334424	2.9107578	4.2615767	3.0823777	2.881667	3.111082	2.6461546	3.4581063	3.4489272	3.072151	2.9392428	2.7026677	3.524803	2.9708657	2.6438859	1.7740363	2.3248699	3.1618717	2.9579601	3.7377093	3.4316761	3.187485
AC074286.1	2.1954083	0.76562524	1.7991133	2.2691026	2.0356338	1.1891137	2.292776	1.4647238	1.5110093	1.8719059	1.4647238	1.2987429	2.111051	1.9745712	1.9928074	1.5704931	1.8639895	2.3191085	2.7092733	1.7697916	1.8399782	2.017971	1.5898027	1.3674041	2.4060423	1.7005076	1.8639895	0.9782476	2.8135476	2.2660909	1.6553925	2.1699827	1.7782153	1.8399782	3.0321317	2.2419004	1.636943	2.6017451	2.1408155	2.5459888	2.166716	2.31615	2.0461588	1.1310111	2.179561	1.7268628	2.8519788	1.6553925	2.5059025
AC074289.1	3.139152	2.6323006	2.4672816	2.9126656	1.9635481	1.9745712	2.618221	0.48553726	1.5607548	1.4168864	1.3951445	1.2510145	2.0391898	1.0427017	0.6691063	4.089175	0.65087	1.526119	2.4880433	2.8836555	2.2539823	1.1111153	1.4854795	1.887569	2.1858785	1.2265649	0.77407175	0.44372052	3.5147612	2.4568024	1.9449196	2.861979	2.1473167	2.144065	1.8560169	2.7070708	3.3590019	2.8894503	2.5533702	2.0426729	2.533566	1.1954168	0.82382965	2.0669782	3.4672909	1.4276745	2.9355035	2.2326796	3.1209915
AC078941.1	1.5898027	1.3505546	0.8400183	2.1009912	0.5656918	3.51102	3.182678	1.1310111	2.9523847	2.211069	2.3448386	1.5361298	2.4620397	3.0925262	2.179561	2.238825	3.6264071	0.21424463	2.9279428	1.3277426	1.2690824	2.873804	4.1976714	3.255522	2.7949514	4.010806	1.4222745	1.1441122	3.8934097	3.1293151	1.2987429	3.7484436	3.3673987	1.0773331	3.094292	4.1755557	5.517906	4.227285	1.996404	4.763373	4.090869	0.43305513	0.3786144	1.7485055	1.3505546	4.0721436	3.0232692	3.139152	1.4854795
AC079250.1	0.097748086	0.23891501	0.71378523	0.9260758	1.0000511	0.2631601	2.358994	1.0427017	2.4646602	2.1144347	0.94119436	1.5460458	0.44372052	2.0143566	1.7093155	0.72254187	1.4906301	0.55591464	1.1243894	2.0143566	1.7949808	1.5704931	2.121055	0.9336372	0.52618414	1.400608	1.9373734	2.1985369	0.42232955	1.7311943	1.8156192	1.5410504	1.5059485	1.0635976	1.5607548	1.0144353	1.182776	1.8639895	1.0841396	1.2928126	0.6960962	0.5754108	0.097748086	1.2928126	1.5558652	1.480339	1.996404	1.744222	1.9635481
AC079767.4	1.1177393	2.687107	1.7782153	0.33353373	0.23891501	2.2539823	3.4356692	0.13763218	2.541017	2.0840685	2.176366	2.5582678	2.0942454	0.0	0.0	0.40063623	2.0566328	1.4594975	1.5946169	1.1506449	2.5084577	0.0	1.3785836	0.4542836	2.4672816	0.0	0.13763218	2.1177437	0.72254187	1.9818863	1.8319125	3.1570752	2.6040845	2.9355035	2.9392428	2.0356338	2.260073	2.9260318	3.612351	2.6415339	1.8399782	1.9671944	1.1310111	1.7613178	4.1001906	1.8032506	2.5459888	3.5322928	1.646188
AC079807.2	1.1891137	1.0566703	1.8115393	1.5704931	1.0215282	1.1891137	2.9763644	1.7225369	1.6323309	2.032156	0.8480885	1.790782	2.518523	1.8480612	1.3219714	2.003606	2.4620397	2.017971	2.0942454	2.5704846	2.6667721	2.4356506	2.5728972	1.8073926	2.5435026	0.42232955	0.7485362	1.6915853	1.8679093	3.2645686	2.1731734	2.4005265	2.5059025	2.1699827	2.9963772	2.121055	2.4646602	2.533566	1.9145979	2.9373295	2.9260318	2.2326796	1.3951445	1.2388669	1.9069613	2.381341	3.17476	2.1985369	2.662223
AC079922.3	1.3785836	0.8560811	0.76562524	1.3841319	1.2388669	1.0072758	1.2079737	1.3674041	1.0427017	0.9486982	1.0976789	0.9855609	1.0286552	1.1699992	0.7571259	1.3045712	1.4168864	1.5704931	1.0841396	1.0773331	1.1891137	1.5993719	0.73994064	1.2265649	1.6041348	1.2570579	0.59464574	1.0909218	2.137568	1.4060217	1.0635976	1.5509181	1.4276745	1.6599709	1.3045712	1.1954168	1.2570579	1.7527944	1.3951445	1.2327062	1.9145979	1.2690824	0.9184638	1.0976789	1.2928126	1.2265649	1.2141696	2.0072117	0.80744386
AC083843.1	0.6691063	0.3449496	1.4699609	1.0072758	0.58506453	0.52618414	1.7355312	0.08420307	1.1243894	1.2265649	0.8400183	0.2751237	0.9709231	1.2388669	1.4594975	0.9486982	0.48553726	0.9635397	1.2203858	0.8560811	0.7049559	0.62302387	0.90309465	0.9184638	1.7268628	0.7312613	0.35624728	0.18916444	1.0773331	1.526119	0.9486982	1.2388669	2.0286055	1.646188	1.4854795	1.0635976	1.8440175	0.90309465	1.049722	2.4032838	0.94119436	0.83196074	0.3449496	0.62302387	0.65087	2.017971	1.1764042	1.1954168	1.5753416
AC083843.4	0.2751237	0.097748086	1.3951445	0.9635397	0.40063623	1.182776	1.3951445	0.2631601	1.2079737	0.8156711	0.78250456	0.40063623	1.2928126	1.5110093	0.23891501	1.0635976	0.5754108	1.1375494	1.7655522	1.0566703	0.9486982	0.59464574	1.1375494	1.6508209	1.7697916	0.11116745	0.5656918	0.17644595	2.1538265	1.9336054	0.8640384	1.646188	1.7005076	2.0072117	1.2750628	1.2928126	1.8679093	0.9635397	1.608838	2.5631685	1.2928126	1.6135489	0.76562524	0.44372052	0.78250456	2.2779882	1.6553925	1.1635615	2.4776952
AC083899.3	1.4489502	0.77407175	1.4854795	1.2327062	1.0635976	0.4957945	1.4330235	1.2016847	1.5993719	1.0357134	0.7485362	0.82382965	1.2631196	1.6645559	2.1538265	0.83196074	1.2810018	1.4436299	0.9260758	1.3104153	1.2987429	1.646188	1.682619	0.5161281	1.480339	2.3757668	1.1891137	1.0144353	1.049722	1.2570579	1.5753416	1.5310872	1.1441122	1.438321	1.2449315	1.400608	1.400608	1.1177393	1.5210948	1.3785836	1.1891137	1.0000511	0.6323527	1.1243894	1.4542183	1.2570579	1.7398738	1.6870991	1.7225369
AC084219.4	1.3618348	0.3786144	0.50599486	1.8237927	0.87191325	1.3162155	2.3305569	1.7049433	1.3162155	2.2479775	1.8115393	1.4489502	1.049722	1.9782271	3.0738254	1.3505546	2.0704064	1.1570914	3.5311053	1.618267	1.33921	2.0772705	2.0286055	1.8319125	1.9107777	3.40602	2.790758	0.65087	1.9145979	4.6112146	1.1954168	2.7092733	2.2172682	2.2691026	2.201667	1.3277426	1.8719059	1.8953143	1.5704931	2.3420277	1.4699609	2.4620397	2.1342454	0.80744386	2.003606	1.989139	2.2047992	1.9222491	2.5385325
AC090945.1	1.3505546	0.08420307	0.9336372	0.41153392	0.21424463	0.6136316	1.0566703	0.4957945	0.9184638	1.8600012	1.0635976	0.13763218	0.62302387	1.6323309	3.5373187	0.6600121	0.5161281	1.5361298	0.7908371	1.0144353	1.3334688	3.2372699	1.0566703	0.8560811	1.9069613	3.211013	2.0704064	0.23891501	2.3277528	1.3896317	1.2327062	0.99286234	2.179561	1.2327062	1.6229928	1.5801983	0.6691063	0.7571259	1.4222745	1.7398738	1.5946169	2.0108204	0.72254187	0.08420307	1.3951445	1.5361298	1.526119	1.0773331	2.0461588
AC091729.9	2.9560432	1.4115105	1.5558652	2.6323006	2.2660909	2.1276844	2.7136803	1.6229928	1.8797659	2.469904	1.9598305	2.5435026	2.2357514	2.5509644	2.5160465	2.3363295	2.5728972	2.090876	3.6633961	3.2448716	2.526123	2.8032591	2.7740042	1.9486238	2.4854136	1.6041348	2.2479775	2.5582678	3.8963013	4.147325	2.1635296	3.389545	3.176361	2.7485106	3.6253042	2.7092733	1.7005076	3.947676	2.4329605	1.8197037	4.22577	3.3590019	3.3909926	1.2570579	2.6346498	2.3840897	2.6690476	2.8460355	3.6334856
AC091801.1	0.0	0.22663648	0.0	0.32205167	0.22663648	0.0	0.35624728	0.0	1.7355312	0.6136316	0.0	1.33921	0.0	1.4060217	0.0	0.55591464	4.2156434	0.0	0.17644595	0.0	0.0	0.887589	0.20175661	2.1505704	0.11116745	0.0	0.6323527	0.0	0.58506453	4.0232854	1.0841396	2.2839465	4.1529875	2.3785129	0.2987822	2.3895907	1.1441122	0.17644595	0.23891501	3.294263	1.3219714	0.11116745	0.25107563	0.6871335	0.0	0.05672351	0.028709901	2.9504688	0.21424463
AC092066.1	2.0143566	2.9392428	1.9145979	2.2691026	1.6229928	0.3674849	0.94119436	0.8560811	0.8560811	3.0338876	0.64164835	1.2016847	0.8156711	0.4751773	3.1537902	2.0531387	0.4542836	0.6136316	0.83196074	1.2016847	1.2750628	2.6392663	0.4751773	0.59464574	1.1375494	3.2311022	0.80744386	0.17644595	2.2779882	0.5754108	1.0072758	0.8156711	0.76562524	0.72254187	0.42232955	1.0215282	0.8797943	0.5656918	0.6691063	0.42232955	0.7049559	0.48553726	0.2751237	2.3840897	1.1954168	0.46478304	0.6781482	1.6960089	0.18916444
AC092171.4	4.3476906	1.2079737	1.8399782	2.9448977	2.7761395	3.5704393	3.8884666	3.4275932	3.5322928	4.057475	3.1570752	3.6392794	3.0108218	3.922253	3.3117886	2.3868396	3.308911	4.121861	3.5033581	3.1858823	3.0669532	3.370199	3.8620002	3.6357846	3.419522	3.150595	4.019719	3.7665958	3.26905	4.090022	3.1440291	3.800169	3.7060065	2.7676876	3.3045058	3.1795635	2.7970064	3.8298974	3.9671383	3.3645992	3.7623339	3.6960363	3.0823777	2.1505704	3.3161964	3.2630455	3.4621067	3.8678682	3.9845574
AC092580.4	2.8836555	2.2957225	4.0391526	2.3305569	1.2928126	3.3291585	3.2780166	0.0	2.2234745	2.469904	0.9561472	1.8319125	1.6690792	0.0	0.0	2.7485106	1.5160799	2.121055	3.090849	1.2987429	1.33921	0.62302387	1.8797659	3.218777	1.8319125	0.0	0.0	0.80744386	0.9108029	2.1473167	1.2016847	2.090876	2.7612903	3.7907958	2.2203312	2.9183917	1.5849965	2.1731734	2.7548978	1.8032506	1.0000511	0.32205167	0.0	0.7312613	2.0143566	2.5607593	1.9561163	3.072151	1.3334688
AC092636.2	0.0	0.0	0.0	0.0	0.59464574	0.0	4.898166	0.0	2.7781897	5.1084976	0.0	0.0	3.9514174	3.5185032	0.0	0.0	2.653049	0.0	3.165159	0.0	0.0	2.518523	2.5235612	4.404613	0.0	4.4235806	0.0	0.0	0.0	1.6690792	2.3757668	1.0976789	2.790758	1.744222	3.1715589	2.3391378	0.0	1.3841319	2.7612903	0.0	0.0	4.458783	0.0	0.0	0.0	2.8400102	0.0	0.6960962	0.0
AC093110.3	0.0	0.41153392	1.5946169	1.4594975	3.638084	0.0	1.1441122	0.3674849	0.4957945	0.6871335	0.2751237	0.3674849	2.4249787	0.2631601	0.9635397	3.7761421	1.1441122	0.18916444	2.801203	3.314667	2.1077466	2.4114816	0.13763218	0.07052474	2.017971	0.87191325	0.50599486	0.16362981	1.618267	2.358994	1.4906301	2.2986703	1.8953143	2.5509644	2.179561	2.4005265	2.263081	2.8419895	1.7866592	1.4647238	2.2234745	1.9561163	0.9561472	1.9411447	2.4541852	1.6508209	2.3729413	1.7570888	1.7049433
AC093249.1	0.0	0.0	0.0	2.4672816	4.2117643	0.0	0.0	0.0	1.7697916	6.210201	0.0	0.0	5.2577744	0.0	0.0	0.0	3.0197616	0.0	0.0	0.0	4.270583	0.0	0.0	0.0	0.0	0.0	0.0	4.0866337	5.939185	2.31615	0.0	2.0772705	0.0	0.0	0.0	0.0	0.0	0.0	0.0	0.3449496	0.0	1.7225369	1.5059485	3.2448716	0.0	0.0	0.0	3.8459888	0.0
AC093323.3	3.155477	2.8135476	4.2772217	4.522901	3.6690164	3.8639562	4.500144	4.953293	2.9634519	3.4489272	3.7591846	4.297242	3.8409646	4.3840394	3.5097427	3.4854045	3.9532883	3.512206	4.351875	3.974535	4.7175517	3.8579962	4.462029	3.6507812	4.350543	4.682551	3.4114554	4.401945	4.89575	4.790738	3.2403097	3.45547	3.5097427	3.1922045	4.304552	3.6656072	4.5637717	4.3391333	4.500813	3.6111572	4.9146	4.516015	4.473774	2.493141	3.3785126	4.541655	4.3247824	4.067817	3.1953225
AC093388.3	0.6960962	0.99286234	1.182776	2.6111913	0.80744386	0.8640384	1.0144353	0.6041816	0.8156711	0.0	0.77407175	1.1954168	2.577725	1.3562181	1.6870991	1.0976789	1.3505546	1.8639895	1.2810018	0.55591464	1.1044103	2.0461588	1.1441122	1.7991133	1.8719059	1.6870991	0.64164835	1.0144353	1.9449196	1.438321	0.62302387	0.6600121	1.4699609	1.3674041	1.7782153	1.438321	1.3618348	1.9222491	1.646188	1.4115105	1.4957263	0.21424463	0.6960962	0.7049559	1.0427017	1.9373734	1.0286552	1.5849965	1.5509181
AC093495.4	2.6088495	2.3219886	3.8489668	3.2357497	1.7005076	1.6781452	3.926924	1.7782153	2.5210829	3.574103	2.4032838	1.2928126	3.0161672	2.7887046	2.4249787	3.2357497	1.989139	2.5134885	3.1473117	3.475116	3.40602	4.1682825	2.9634519	3.1810763	3.7750297	2.2868881	3.1026838	2.1827579	3.7549245	2.961621	2.9088502	2.6206496	3.5981236	3.0496159	2.5509644	3.6052816	3.5311053	3.2986646	3.608862	2.9164824	3.8914511	2.9411564	1.4542183	2.8176663	2.9560432	3.7060065	3.211013	3.7004666	3.519781
AC093627.10	1.0286552	1.4751447	1.1243894	1.0215282	1.7311943	0.887589	1.5460458	0.887589	0.9486982	1.9561163	0.6781482	1.5008324	1.1954168	0.4751773	0.38968015	1.636943	1.3674041	1.9107777	1.682619	1.1764042	1.3277426	1.1570914	0.6691063	2.1635296	1.8278862	0.65087	1.8073926	0.78250456	1.8679093	1.3449054	0.8480885	1.9818863	0.8156711	0.6323527	0.9184638	2.211069	1.4330235	1.8719059	1.8032506	1.1375494	1.9671944	0.887589	0.82382965	1.3449054	2.1538265	1.2016847	1.0635976	1.744222	0.44372052
AC093627.9	1.929841	0.2751237	1.3674041	1.790782	1.0144353	0.9486982	2.090876	1.0976789	1.3618348	2.7398314	1.1891137	2.1310024	1.7398738	1.3334688	1.8359431	0.9561472	1.996404	0.72254187	2.9279428	1.9561163	1.372987	1.8156192	2.2172682	1.2388669	2.201667	1.682619	1.7225369	1.0566703	3.109402	2.7377057	1.3674041	2.8135476	2.166716	0.77407175	3.2986646	3.1570752	1.8560169	3.6518857	2.1310024	2.5059025	2.6415339	1.5849965	1.0357134	1.0704504	2.090876	2.7158847	2.1144347	2.618221	1.480339
AC093642.1	1.0635976	0.62302387	1.7527944	1.7225369	0.15068647	0.5754108	0.76562524	1.0144353	0.23891501	1.0286552	0.76562524	0.9782476	2.4222932	0.9108029	1.2388669	0.3449496	0.65087	0.80744386	3.2479136	2.0072117	0.5361526	1.6645559	1.9373734	1.1044103	1.1243894	2.3868396	1.5509181	0.17644595	2.060053	0.124459624	1.4751447	1.7355312	1.1111153	1.5160799	2.0356338	0.3786144	0.5361526	2.313273	2.6461546	1.1635615	0.9184638	0.40063623	0.15068647	0.15068647	1.2690824	0.77407175	1.7355312	1.9336054	0.13763218
AC093642.3	2.653049	1.8319125	2.8540468	2.833903	1.2570579	1.8797659	2.7803257	1.182776	2.2357514	2.8894503	2.55586	0.7485362	1.8156192	3.7781818	4.5831237	0.7908371	2.3701975	2.3950968	4.0000215	2.7740042	2.7698212	3.608862	3.5957382	3.3045058	4.556398	4.021502	3.516039	1.4542183	3.6345894	3.308911	3.786621	3.2295833	3.7158902	3.5993161	3.8728063	3.5033581	2.6758783	3.8846438	3.0617578	3.1699586	3.430315	3.9049792	2.0738373	1.8197037	3.4969761	1.6870991	4.844947	4.3247824	4.1135674
AC093642.5	1.6690792	1.3045712	1.400608	2.7398314	2.8894503	1.4222745	1.1699992	2.4032838	1.6276582	2.1473167	2.650778	2.3219886	2.5033484	2.1276844	2.3646336	2.0807064	2.8258238	1.9524055	3.2016497	3.107722	2.179561	1.9745712	2.0738373	1.9373734	3.094292	1.6690792	1.182776	1.1954168	2.8933442	2.090876	2.0426729	2.8032591	2.2839465	2.565662	3.67132	3.3462808	2.7377057	3.308911	2.58014	2.4725273	2.887547	2.0072117	2.5945642	2.0875094	2.74417	2.653049	2.6088495	2.121055	4.1118712
AC093673.5	4.014371	3.9864311	2.7485106	4.3688087	3.2295833	2.3103974	4.422913	2.9279428	3.3277178	3.818651	3.2280643	4.1060305	2.7070708	2.978198	2.9579601	4.2156434	2.763422	2.6206496	3.8052752	2.7698212	4.26006	2.7845142	2.577725	3.0993264	3.0374002	2.2868881	2.144065	3.5993161	4.809924	3.6848729	2.9241211	3.521059	3.1953225	2.4568024	3.414174	3.5668676	3.6645017	3.8052752	3.617035	2.8836555	5.2898245	3.9726622	3.7570546	3.9458058	3.51102	2.275051	3.3420432	3.516039	3.979124
AC093724.2	0.5656918	0.71378523	1.7398738	1.1243894	1.0635976	0.48553726	0.4542836	0.40063623	0.7908371	1.8156192	0.9782476	0.38968015	2.1473167	1.4594975	0.89538705	1.3334688	0.8560811	2.4114816	1.438321	1.5310872	0.9635397	1.744222	0.7571259	2.2419004	1.5801983	1.3505546	1.4168864	0.40063623	0.9782476	1.0976789	0.78250456	1.2987429	1.1441122	1.8719059	1.4854795	1.3334688	1.7398738	1.0000511	1.0976789	1.3449054	0.9108029	0.80744386	0.6781482	1.1699992	1.1635615	1.3785836	2.8278	0.8480885	0.87191325
AC093838.4	3.8470125	3.768727	5.650191	5.5163407	2.8197267	3.6099634	5.0634623	3.2794518	4.109328	4.5801535	4.1309114	4.192944	4.517258	5.33379	4.11941	4.4982324	4.540985	3.907873	5.4669623	5.2652736	5.56468	4.972652	4.207129	4.318322	4.9667463	4.1707377	3.8022113	3.2780166	4.8313394	5.816604	4.716494	5.4966826	4.8899517	5.311754	5.254755	4.8384805	5.656464	5.1763225	5.7224607	5.6687174	5.452498	4.5198402	3.0703888	4.5533338	5.15581	5.0487185	5.693525	4.5728717	5.6106057
AC096772.6	4.0993433	2.4982426	3.2735322	4.0617995	3.7474256	3.1618717	3.393707	4.95097	3.094292	2.653049	3.40602	4.3103437	3.4528344	4.273523	3.512206	3.072151	3.7803144	3.2357497	4.0661244	3.4316761	3.340601	3.4763904	3.8747633	2.848016	4.2334385	3.786621	1.9598305	3.636888	4.6105433	3.6949286	3.3575578	3.4100962	2.8135476	2.7527683	4.026852	3.2295833	4.0347385	3.838918	4.0356774	3.6206179	4.0053663	3.7559433	3.6530826	2.2079334	2.807373	3.6040883	4.0857863	2.9837008	3.7158902
AC097468.4	0.05672351	0.05672351	1.3162155	1.438321	0.11116745	0.35624728	0.9855609	0.77407175	1.8480612	1.682619	0.35624728	1.1635615	1.2016847	2.166716	0.8797943	0.41153392	1.3334688	0.41153392	1.3104153	0.31045547	0.07052474	0.124459624	2.6158772	0.38968015	1.4436299	1.2449315	0.83196074	1.3951445	1.1699992	2.4541852	1.8953143	0.89538705	0.07052474	3.2585666	3.0000522	0.8560811	1.5008324	1.7485055	2.3895907	1.9145979	0.4751773	0.0	0.014497611	0.13763218	1.3219714	0.4957945	2.121055	1.887569	3.6415794
AC097468.7	1.7268628	0.7908371	0.8797943	1.718147	1.3219714	0.55591464	0.5656918	1.3334688	1.0286552	1.4751447	0.76562524	1.6736089	1.1375494	0.62302387	1.0072758	1.2570579	1.3896317	0.3449496	2.0531387	2.1408155	1.1954168	2.493141	0.8560811	0.7571259	2.1635296	1.2265649	1.0357134	0.38968015	2.5084577	1.4751447	1.5704931	1.8359431	1.6645559	1.646188	2.8278	1.5898027	1.4594975	1.6960089	1.646188	1.4906301	2.2172682	1.7824702	1.0427017	0.13763218	1.3104153	1.989139	2.2986703	1.9373734	2.8797655
AC097662.2	1.7398738	0.52618414	0.8156711	1.1177393	2.3785129	1.0635976	0.38968015	1.7866592	0.7991509	0.3449496	1.5160799	1.4276745	2.032156	1.8953143	0.8156711	1.33921	1.33921	1.3277426	1.7485055	0.9709231	1.5946169	1.4699609	1.6041348	1.1441122	1.4647238	1.6690792	1.1243894	1.646188	1.3674041	1.2810018	1.9184216	1.5460458	0.9635397	1.5558652	1.989139	1.6508209	0.83196074	1.1111153	1.1243894	1.0841396	1.6781452	1.2869579	1.2750628	0.8400183	0.9260758	0.65087	2.1570847	1.3896317	1.7697916
AC098820.3	0.5361526	0.08420307	0.8480885	1.5801983	0.9782476	0.6136316	1.5410504	0.6781482	0.82382965	1.6508209	0.58506453	1.1635615	1.182776	1.182776	0.58506453	1.0072758	0.8797943	1.33921	1.2327062	1.0635976	1.4542183	1.3045712	1.0215282	0.62302387	1.5460458	0.0	0.48553726	0.7312613	2.833903	1.33921	1.3841319	1.3505546	1.2810018	1.3219714	2.5533702	1.5310872	0.6781482	1.2810018	1.2570579	1.7137631	1.3785836	1.2016847	1.1764042	0.6323527	0.8156711	1.5753416	1.7355312	1.2928126	3.109402
AC099850.1	0.87191325	0.7312613	0.9184638	1.718147	1.3674041	1.0144353	1.6229928	1.6690792	0.76562524	1.641562	0.6323527	1.2690824	1.2327062	2.2079334	1.2449315	1.0072758	1.6229928	1.0000511	1.480339	1.8639895	0.9782476	1.7398738	1.3449054	1.3219714	0.76562524	0.59464574	1.4906301	1.3045712	1.5558652	1.5946169	0.9108029	1.2141696	1.7655522	1.2388669	2.1077466	1.7527944	0.9486982	1.8600012	1.2203858	1.6041348	1.6645559	1.2810018	1.5310872	1.3104153	1.5801983	1.6323309	1.7398738	1.5946169	1.7268628
AC104534.3	3.9606802	2.7420428	5.0245767	4.027697	0.0	0.0	5.7430663	5.3062954	5.0365005	6.8202124	2.4672816	4.9425516	4.4567785	5.452205	4.846974	3.907873	4.729002	0.0	1.7991133	0.0	5.6542096	4.3089194	5.72197	0.0	0.0	3.416893	5.252905	6.01772	0.0	2.3191085	4.6449924	0.0	3.9020865	4.473774	2.7761395	0.0	3.0267782	0.0	3.907873	3.2645686	0.0	1.2810018	1.608838	4.5223274	1.5946169	3.7538133	2.5235612	3.5862005	4.436264
AC104655.3	2.4114816	0.5656918	0.13763218	1.6870991	0.8156711	1.4751447	3.2016497	1.6960089	1.5310872	2.987371	1.6870991	2.7026677	0.50599486	0.0	0.72254187	1.1243894	2.144065	2.6323006	1.8156192	2.3363295	2.358994	1.8440175	2.3950968	1.5210948	0.99286234	2.2419004	1.9782271	1.7398738	1.996404	0.15068647	2.577725	1.2510145	2.881667	2.6461546	2.313273	1.6690792	1.8639895	2.4905915	1.8197037	2.4880433	2.533566	0.46478304	0.87191325	1.400608	1.636943	1.9671944	3.0789382	1.9336054	2.3016198
AC106869.2	2.448954	0.15068647	1.3277426	1.9818863	1.744222	0.124459624	0.16362981	3.0108218	0.097748086	1.1764042	0.4751773	0.9709231	1.1891137	0.9855609	3.3205156	0.16362981	0.6871335	1.7005076	1.8399782	2.4956913	1.6276582	2.0143566	0.0	1.0286552	2.5704846	0.2751237	2.3191085	1.5460458	3.8135412	1.3674041	0.07052474	0.72254187	0.28699607	0.2751237	0.5754108	1.3785836	0.3449496	0.21424463	1.0215282	0.44372052	0.5361526	3.7452042	3.3001022	0.3449496	0.58506453	1.1177393	3.2570443	0.11116745	1.0635976
AC108142.1	1.2631196	1.1111153	1.7137631	2.6736007	2.2203312	0.59464574	3.9551597	2.6848261	2.2172682	3.7181077	1.2388669	2.090876	2.72683	3.3205156	2.381341	1.8679093	1.0357134	1.7355312	2.9963772	2.060053	3.305944	3.0250237	3.090849	1.7355312	3.035644	0.33353373	1.9069613	2.1505704	0.6781482	4.7054324	3.294263	3.7398372	0.6691063	5.152214	5.0223475	0.7312613	0.23891501	5.243752	3.5595436	3.155477	1.7355312	3.196926	2.0772705	1.2203858	4.3491163	0.042784035	3.2387896	4.587341	4.4235806
AC108479.2	1.2203858	0.43305513	1.646188	1.6229928	0.6136316	1.929841	1.7355312	0.77407175	0.80744386	3.6982512	0.9709231	1.0427017	1.1764042	2.4060423	1.4542183	1.2327062	0.35624728	1.9524055	1.3277426	1.8156192	0.6600121	0.50599486	1.7093155	1.8115393	1.5993719	1.2928126	1.182776	0.3449496	1.4906301	1.3505546	0.6960962	0.5754108	1.0357134	0.77407175	1.2203858	0.78250456	0.6871335	1.4751447	0.6781482	0.5754108	1.2631196	0.38968015	0.0	0.7312613	1.3162155	0.43305513	1.0704504	0.7908371	1.2141696
AC108488.4	3.617035	2.3363295	4.6791873	2.990955	3.77401	4.3819447	4.797004	3.035644	3.913661	3.3992286	3.308911	2.8639631	3.6780488	4.3673816	3.1177168	3.979124	3.4969761	2.0000036	3.8747633	3.516039	4.3799453	3.2928257	3.0461872	4.0925636	3.8480358	2.260073	3.5223372	3.028621	4.3764234	5.7769303	4.808863	3.9845574	3.7048984	4.589162	3.692622	3.711548	4.5849447	4.0600133	3.3219557	4.286139	4.0000215	4.0487347	1.6736089	3.104363	3.673532	4.060953	5.130156	4.6176414	4.8595247
AC110615.1	2.8419895	1.6508209	1.1111153	0.0	0.0	2.8278	3.4568336	1.3896317	2.4620397	2.189079	2.0143566	1.6599709	0.0	2.2357514	0.3674849	0.0	0.0	1.6736089	0.0	0.0	2.4032838	0.54605496	3.662199	0.0	0.0	0.0	0.0	2.757028	0.6691063	0.0	2.275051	0.16362981	0.31045547	1.0704504	0.0	0.0	0.0	0.17644595	2.7092733	0.3674849	0.7991509	0.0	0.0	0.0	0.77407175	0.0	0.0	2.6667721	0.0
AC112497.1	2.74417	1.6041348	2.9672017	2.548476	0.9260758	1.372987	3.255522	2.2720363	2.3016198	3.0496159	2.0000036	1.9745712	3.0840538	2.0286055	4.060953	2.0426729	2.5969849	2.500795	2.137568	1.9598305	2.4276652	3.8520381	2.9597902	2.1177437	2.801203	3.111082	4.0321093	3.3030677	2.6438859	2.2479775	2.6644974	2.8560293	2.7824624	2.7092733	2.1276844	2.9126656	3.5933533	2.2296095	2.226541	2.653049	1.618267	2.2839465	1.0215282	1.7824702	2.201667	1.6870991	1.7949808	2.757028	3.2433507
AC113189.5	3.9928036	3.4208817	3.9963653	3.6915145	3.7452042	3.182678	5.3430552	4.5686564	3.39778	3.7750297	3.7354891	4.5728717	3.9644237	3.9882114	2.7928972	3.2720082	4.079858	5.1890626	4.06951	4.5643463	5.321893	4.6915865	3.5862005	4.5422297	3.7718782	3.8659122	2.6088495	4.0187807	3.5619237	3.8659122	3.6218123	3.8943424	3.947676	3.1521926	3.2928257	4.0617995	4.893334	4.242625	3.8866017	3.7257793	4.6455684	4.4731054	4.303792	4.1260085	4.015215	3.961616	4.530459	4.7965217	3.5789592
AC113404.1	0.3786144	1.6508209	1.3162155	0.55591464	3.0053918	1.0357134	0.8480885	1.4330235	1.2510145	0.90309465	1.3162155	1.3562181	1.1764042	1.0072758	1.5704931	0.9561472	2.4195275	0.887589	2.4620397	3.0215151	1.0144353	1.5753416	0.9855609	0.4957945	1.4957263	0.52618414	2.4087207	0.87191325	2.1699827	2.0108204	1.3219714	2.381341	1.9855485	1.9222491	2.4854136	2.2720363	2.137568	3.112674	1.883629	2.2326796	2.6461546	2.3277528	1.6915853	2.931679	2.189079	1.8560169	2.0108204	2.3757668	1.636943
AC114271.2	0.9561472	0.42232955	1.5704931	0.78250456	1.1764042	1.372987	1.8399782	1.744222	0.89538705	2.582556	0.6691063	1.1764042	1.0215282	1.4542183	1.8359431	1.0427017	1.5656528	1.4594975	1.5110093	1.0909218	1.6915853	1.2079737	1.4436299	1.7527944	1.2690824	1.7268628	1.5509181	1.1310111	1.4594975	1.4854795	1.0144353	1.6041348	1.6736089	0.6323527	1.6645559	1.1699992	0.9855609	1.6645559	1.3104153	1.3785836	1.6323309	1.9030752	1.480339	1.0000511	1.4436299	1.0635976	1.7049433	1.372987	1.3449054
AC114730.11	1.8600012	0.6323527	1.3841319	2.6758783	0.41153392	1.2203858	2.577725	0.0	1.0144353	2.0704064	0.38968015	0.31045547	1.9524055	2.7824624	2.8419895	1.8319125	0.48553726	1.2510145	2.4356506	2.121055	1.8319125	2.260073	2.381341	1.6229928	1.9486238	2.7136803	2.0426729	0.21424463	2.121055	1.5361298	1.5753416	2.4594207	1.7005076	1.7093155	2.0772705	2.0000036	1.646188	1.8319125	2.0391898	2.4087207	1.8797659	1.3277426	0.16362981	0.58506453	1.2869579	1.8399782	1.5110093	2.1954083	1.7485055
AC114730.2	0.80744386	1.5460458	1.1954168	2.0356338	0.9184638	0.124459624	0.6041816	0.11116745	0.42232955	1.8600012	0.20175661	1.3277426	0.50599486	1.4276745	0.0	0.9561472	3.0303762	2.0496476	1.6870991	0.5754108	0.124459624	0.0	1.5160799	1.33921	0.62302387	0.6871335	0.6871335	0.0	1.8237927	1.7485055	0.124459624	2.0772705	0.22663648	2.5059025	2.7092733	1.2327062	1.3562181	2.0635524	0.50599486	1.3562181	1.3104153	0.46478304	1.0909218	1.5753416	0.50599486	0.73994064	0.50599486	2.4751515	2.3673747
AC114730.3	1.1441122	0.71378523	1.5946169	1.9818863	1.0286552	0.13763218	0.89538705	0.9782476	0.5754108	1.400608	1.2141696	0.46478304	0.2751237	0.6691063	0.3449496	0.55591464	0.99286234	0.54605496	1.480339	0.7049559	1.8237927	0.40063623	1.5160799	0.7485362	0.8400183	1.1635615	1.2079737	0.6041816	2.2357514	1.9336054	0.78250456	1.3562181	0.7312613	1.7697916	2.1243687	1.2079737	0.43305513	2.3016198	0.32205167	1.2690824	1.9030752	0.9336372	0.8560811	2.281006	0.9561472	0.6136316	0.5361526	1.9373734	1.4436299
AC116050.1	0.3449496	0.042784035	2.4409523	1.3896317	0.72254187	1.883629	1.7740363	0.15068647	0.887589	1.0357134	0.43305513	0.22663648	1.0635976	2.9837008	3.2986646	0.31045547	3.314667	0.0	1.0000511	0.4751773	0.13763218	0.23891501	2.931679	0.43305513	5.1464796	1.3277426	2.0738373	0.38968015	0.7571259	1.2510145	0.21424463	3.6938212	0.82382965	1.5160799	5.8809686	1.526119	3.9097397	1.9030752	0.72254187	4.672461	0.23891501	0.11116745	0.05672351	3.1342769	0.82382965	4.741514	4.414143	2.518523	5.3434453
AC116366.6	0.6323527	1.9928074	2.7114766	2.0635524	0.62302387	0.7049559	0.8480885	0.40063623	0.2631601	1.2203858	0.9709231	0.33353373	1.372987	0.17644595	1.1570914	1.8440175	0.11116745	0.6781482	2.201667	2.0143566	1.8719059	0.82382965	0.20175661	1.3449054	2.0143566	0.62302387	0.77407175	0.097748086	1.1310111	0.9709231	0.23891501	1.5210948	1.5361298	1.5704931	1.3277426	2.6937842	1.2690824	1.618267	1.0286552	0.5161281	1.2510145	0.7049559	0.3786144	2.4087207	0.80744386	1.1954168	1.1310111	0.89538705	0.77407175
AC116614.1	0.8640384	0.5754108	1.5946169	1.0000511	0.5161281	0.3786144	0.0	0.6600121	0.15068647	0.13763218	0.4751773	0.9336372	1.3045712	0.0	0.0	1.1177393	0.6691063	1.618267	0.8480885	0.77407175	2.1243687	0.887589	2.4828672	0.40063623	1.0635976	3.094292	1.1243894	0.40063623	1.5993719	3.2372699	0.13763218	0.87191325	2.0635524	3.0496159	2.0356338	1.9524055	1.8073926	1.1699992	1.8480612	2.2296095	2.8460355	0.21424463	0.72254187	0.54605496	1.5558652	1.4906301	2.3701975	1.6135489	1.9745712
AC125232.1	2.9164824	2.881667	3.9126341	3.187485	2.4087207	1.2388669	2.8972402	2.9486403	2.5921443	4.1177135	2.8836555	1.9449196	3.280977	2.2660909	4.121861	2.4803216	3.5373187	2.8156068	3.4208817	3.097648	3.4672909	3.5373187	2.7290382	1.7225369	3.1209915	3.5897763	2.189079	2.7887046	2.5680728	3.3645992	3.3854747	3.4568336	3.4541974	2.6893039	3.2585666	3.8052752	4.1921883	3.8166068	3.488046	3.3868315	3.3477237	3.053134	2.4276652	4.0840926	3.6598964	2.565662	4.4731054	3.0179203	3.5298264
AC129492.1	1.9745712	1.641562	2.3391378	2.4751515	0.87191325	2.0669782	1.7949808	0.0	0.0	3.1731594	0.31045547	0.0	1.7398738	1.7093155	1.1764042	1.790782	0.38968015	2.2357514	0.887589	1.4436299	1.1506449	1.0976789	2.238825	0.82382965	2.1342454	1.8914397	1.1441122	0.0	2.3978515	1.3951445	1.182776	1.2203858	1.2690824	0.9635397	1.2388669	0.8560811	1.4699609	1.8639895	0.9336372	1.400608	1.1177393	0.0	2.6713238	0.4542836	1.2987429	1.182776	0.9184638	0.33353373	1.2327062
AC132008.1	0.0	0.23891501	1.636943	2.0840685	0.9782476	2.275051	1.790782	0.0	0.9260758	0.89538705	0.80744386	1.0909218	2.906943	0.0	0.0	0.8480885	0.38968015	0.32205167	2.3673747	1.3334688	0.7991509	0.0	0.0	1.3162155	1.526119	0.0	1.2570579	0.0	1.6508209	1.4751447	1.7485055	2.2898314	1.2327062	1.8600012	1.6229928	1.0704504	1.4436299	2.9107578	1.2388669	2.526123	0.9184638	1.1111153	0.71378523	0.20175661	1.526119	2.275051	1.2810018	1.2510145	2.4409523
AC132217.4	4.4335933	6.8692822	6.961512	5.104808	7.2830844	5.5181994	8.64331	3.109402	8.75933	5.781643	5.174767	5.353005	7.1700435	4.8227525	5.988877	5.4393077	4.192944	7.01856	5.3276463	6.7349954	7.662134	3.4528344	9.320356	1.2510145	1.8679093	4.3603406	3.9373908	8.605206	3.5020814	6.76006	8.463589	4.609392	5.2551446	6.4228983	2.4222932	5.3540783	4.5849447	2.292776	4.3840394	9.0029125	2.5059025	4.5861907	3.5632052	5.532972	5.3995576	2.5134885	7.2482123	6.99812	6.214147
AC133528.2	5.17992	2.5235612	2.9745312	3.5460038	3.5704393	3.1293151	3.8011904	3.6971438	3.6960363	3.768727	3.8579962	3.732252	3.6915145	3.3618002	3.3001022	3.7939506	3.8579962	4.250204	3.9754715	3.860976	4.0703564	4.12846	3.4594698	3.9800608	3.4449303	4.2250133	3.0391572	3.6495848	3.827852	3.2645686	3.3561137	3.9809036	3.9392605	4.2311664	3.9164622	3.4944243	3.6005092	3.5993161	4.320507	3.804254	3.638084	3.6553843	3.4422967	2.7092733	3.3575578	3.1143548	3.8419878	4.3348556	4.978655
AC133644.2	1.9855485	3.2898624	2.2419004	2.2141287	1.182776	1.2570579	1.8560169	1.182776	1.5607548	1.5160799	2.2479775	2.263081	2.6438859	0.46478304	0.41153392	2.263081	0.9782476	1.5607548	1.8991928	2.72683	3.3715541	1.0427017	0.5754108	1.5993719	1.4751447	1.5210948	0.3449496	2.0496476	0.87191325	0.9184638	1.790782	1.0976789	0.9782476	2.5849729	0.9108029	2.35336	2.1505704	1.5210948	1.4906301	1.182776	1.6323309	1.4542183	0.65087	4.2979064	2.2326796	1.5704931	1.5509181	1.7527944	1.0144353
AC135048.13	3.215653	2.533566	2.4383416	1.790782	2.1538265	1.7991133	1.641562	2.9429832	1.8440175	2.3978515	2.0807064	2.636916	1.2327062	1.0072758	1.7613178	1.618267	1.718147	2.4982426	1.9107777	2.4005265	1.7866592	2.4436457	2.111051	2.493141	2.5210829	1.4751447	1.1177393	2.5873902	2.0143566	2.1505704	1.9184216	1.8073926	2.0426729	2.111051	2.1243687	1.9486238	2.451569	1.646188	1.7093155	2.4195275	2.3561764	2.2234745	2.4141626	2.1243687	2.2047992	1.8719059	2.0738373	2.3074434	2.0807064
AC137695.1	0.0	0.0	0.0	0.0	0.0	0.0	0.0	0.0	1.9598305	0.0	0.0	3.4343078	4.2117643	5.3387637	0.0	3.9107666	0.0	0.0	0.0	0.0	2.2079334	0.0	0.0	0.0	0.0	4.169888	0.0	4.139966	0.0	2.5753107	2.1827579	2.226541	3.4918725	3.9117002	0.0	3.3631544	2.7845142	0.0	2.5993228	3.77401	2.990955	2.8439693	0.0	0.0	2.493141	0.0	2.4356506	3.212619	0.0
AC137932.4	1.1044103	1.1635615	1.9449196	1.6736089	0.22663648	0.40063623	1.5656528	0.6323527	0.43305513	1.480339	0.7485362	0.22663648	0.99286234	1.3674041	1.9069613	1.5849965	0.15068647	0.4542836	1.9336054	1.526119	0.9782476	2.2660909	0.73994064	1.3505546	1.4436299	1.6690792	1.2388669	0.2987822	2.250979	1.5898027	0.9108029	1.2869579	1.618267	1.400608	1.400608	1.4854795	0.87191325	1.1764042	1.2449315	1.2449315	1.4115105	1.1891137	0.6600121	1.5361298	1.1111153	0.87191325	1.0072758	1.1375494	0.87191325
AC137934.1	1.3334688	1.3104153	1.4594975	2.2047992	1.9336054	1.3104153	4.476352	2.6252575	2.3363295	3.6836736	2.7698212	2.4854136	2.1276844	2.978198	1.8600012	0.8640384	2.565662	1.6508209	4.741514	3.6484804	4.6287713	2.9597902	2.7655544	2.2326796	3.3045058	1.618267	1.3219714	3.7677076	1.9260064	3.1537902	3.3030677	2.877778	3.5582623	3.389545	5.241123	3.1293151	3.9458058	4.9411006	4.517258	3.7441862	3.2956998	2.1408155	3.8510141	3.1699586	4.060953	3.7071147	3.2956998	4.127611	4.9909544
AC138035.2	3.3420432	1.2570579	4.12846	4.2078857	2.2172682	3.7224517	3.5957382	1.6781452	2.1408155	3.7213426	2.4880433	1.9818863	3.6334856	2.1603448	2.2203312	3.090849	1.2570579	4.625892	3.3030677	4.468617	2.6135337	3.6870863	1.3449054	4.318322	5.1505613	3.4607427	3.2524781	0.20175661	3.934493	5.5435395	2.6736007	4.0993433	4.994151	3.2599998	4.9823346	3.4046612	5.5288625	4.093411	2.9203012	2.8659477	2.7612903	3.4329467	2.58014	4.0444126	3.280977	5.172336	3.8787706	3.375711	4.5904083
AC138649.1	0.0	0.0	2.2839465	0.50599486	0.0	0.0	1.6960089	1.1044103	0.8480885	0.0	0.5754108	0.6960962	2.111051	1.3219714	1.6781452	1.9222491	2.021513	0.5754108	0.25107563	0.2987822	1.2570579	0.0	0.62302387	1.1310111	0.0	0.0	0.76562524	1.2079737	3.0496159	2.4249787	1.0773331	1.6508209	1.1506449	0.40063623	2.8258238	0.0	2.3757668	2.7506392	0.0	1.2987429	0.0	0.0	0.0	0.25107563	0.0	0.0	0.44372052	0.0	0.0
AC139100.3	1.0427017	0.22663648	1.2265649	2.0143566	0.8640384	0.2987822	1.6645559	1.5110093	0.6041816	2.3074434	0.7991509	1.5460458	1.2928126	0.8156711	0.9108029	0.6781482	0.59464574	0.7991509	1.9449196	1.8480612	2.176366	2.8540468	1.049722	1.2750628	1.4222745	1.2265649	0.82382965	1.2928126	1.372987	1.9184216	1.1375494	1.1506449	1.6781452	1.5509181	1.8914397	0.9108029	1.1506449	1.3104153	3.3205156	2.0496476	0.23891501	2.4060423	1.989139	0.05672351	0.9486982	1.2016847	1.2690824	1.7782153	2.3561764
AC139100.4	0.8797943	0.76562524	1.2869579	2.978198	1.5310872	1.6323309	2.2141287	2.1473167	1.6135489	3.2479136	1.1111153	1.8156192	1.744222	2.0356338	2.1827579	1.7782153	1.3505546	2.2448986	3.416893	1.8156192	2.2660909	2.6576767	1.9107777	2.250979	2.1177437	2.565662	2.4854136	1.1891137	2.833903	4.0993433	2.7824624	2.2419004	2.017971	2.4854136	3.1906016	2.313273	2.6713238	2.5210829	2.9049497	3.2585666	2.1177437	2.8460355	1.5460458	1.1375494	1.4436299	2.9429832	2.7070708	3.2311022	3.758073
AC140725.4	2.7092733	0.124459624	0.0	1.883629	0.73994064	0.8560811	1.0635976	1.3045712	1.8156192	3.1060424	1.0976789	2.0426729	0.0	1.8359431	2.7485106	0.2751237	1.4115105	1.3045712	2.0250578	2.565662	2.4329605	2.990955	0.8156711	1.4906301	1.2203858	1.9184216	1.8197037	1.6645559	1.989139	2.6299522	1.3162155	1.7527944	1.3334688	0.89538705	2.1177437	2.4005265	1.049722	2.7698212	0.6600121	1.4854795	2.2839465	2.1276844	0.73994064	0.18916444	2.179561	1.9561163	2.2357514	1.400608	1.5059485
AC141586.5	1.5753416	1.0215282	1.6553925	1.8197037	1.4489502	1.2079737	1.4594975	1.5607548	1.3334688	2.0496476	1.5110093	1.2928126	2.0669782	2.0669782	2.4803216	1.4699609	1.4699609	1.372987	2.3103974	1.7866592	1.9486238	1.9222491	1.7225369	2.3305569	2.1827579	1.7311943	1.3951445	0.6781482	2.3391378	2.5898085	1.4115105	2.35336	2.1985369	1.5946169	2.7970064	1.8719059	1.7225369	2.7180896	1.641562	2.3219886	1.9928074	1.7093155	1.718147	1.887569	1.6553925	1.7570888	1.9745712	1.7866592	2.7970064
AC141928.1	0.5161281	0.15068647	2.1276844	2.3673747	0.54605496	0.44372052	0.4957945	2.35336	0.43305513	1.7005076	1.1177393	1.5946169	1.5946169	1.8278862	0.014497611	0.4542836	0.72254187	0.08420307	2.2047992	1.9561163	0.11116745	2.0772705	1.9336054	1.6870991	1.1177393	1.2141696	0.46478304	0.50599486	2.4672816	3.5825336	1.5607548	1.3562181	1.2141696	1.4699609	2.1177437	0.7908371	1.5210948	1.9069613	1.6508209	3.471203	3.0548935	0.6691063	0.6871335	0.46478304	0.52618414	4.365954	0.44372052	2.176366	0.42232955
AC142472.6	1.3785836	1.0357134	2.1043677	2.137568	1.3104153	2.1699827	2.3248699	1.9709185	1.0286552	1.9818863	0.7485362	1.2987429	0.90309465	2.9355035	0.7908371	1.2869579	1.7991133	2.381341	1.2327062	1.9336054	1.8991928	1.1310111	2.1538265	1.8600012	1.8115393	0.887589	0.7908371	1.7527944	2.7506392	1.8520371	2.1635296	1.5656528	1.9069613	1.9260064	2.6690476	2.0942454	1.5801983	1.6915853	2.0286055	2.0286055	3.2311022	2.4568024	1.9709185	1.1506449	2.0669782	2.3334424	1.8073926	2.3248699	2.6064248
AC144652.1	1.2388669	1.8278862	2.7740042	2.2172682	1.5801983	1.4647238	2.9183917	2.3978515	1.4222745	2.2839465	2.189079	2.4114816	1.5110093	2.9203012	1.883629	2.1985369	2.6229951	1.6323309	2.7612903	2.3757668	2.548476	2.0738373	2.2779882	2.144065	2.3074434	1.7655522	1.718147	1.4436299	3.5020814	2.3277528	1.526119	2.4905915	2.6915858	1.5008324	3.1473117	2.0840685	1.8560169	2.7718697	2.260073	1.372987	3.6971438	2.7290382	3.3618002	1.5849965	2.1505704	2.4982426	1.5110093	2.3219886	1.8639895
AC145124.2	2.4060423	0.8560811	2.4222932	3.0548935	3.758073	2.166716	2.3868396	2.166716	1.2690824	1.5509181	1.5160799	2.500795	3.1795635	3.051375	3.1890876	2.0942454	2.0840685	2.448954	2.121055	2.9183917	3.7082229	3.5397866	1.4751447	3.516039	2.877778	1.1570914	3.750573	1.4168864	2.8914404	2.5533702	1.5656528	3.0338876	2.31615	1.887569	3.414174	1.2570579	2.060053	2.2203312	2.9982147	2.7247078	1.5210948	3.3687537	3.7949715	0.31045547	2.3785129	1.8679093	3.512206	1.3045712	2.636916
AC147651.4	1.0144353	3.1953225	2.6299522	1.2388669	1.372987	1.400608	2.4541852	0.9855609	1.2987429	1.1635615	1.7485055	1.2869579	1.8639895	0.2751237	0.42232955	2.260073	1.1570914	0.9561472	1.5704931	1.5509181	2.835967	0.7485362	0.6781482	1.400608	1.7570888	1.2570579	0.3449496	0.5161281	0.887589	1.0357134	1.4115105	1.7485055	1.875834	2.017971	1.4436299	1.3562181	1.9782271	1.3841319	1.7005076	1.3896317	1.372987	0.83196074	0.9108029	2.3561764	2.3978515	1.0841396	1.1177393	2.2234745	0.80744386
AC156455.1	3.5692484	1.3562181	1.8237927	2.5631685	1.5310872	1.6870991	4.132609	0.7049559	2.541017	2.3785129	2.6206496	1.6508209	2.6848261	3.6598964	2.922211	2.1570847	2.687107	2.6064248	2.2479775	2.662223	2.0461588	3.344838	2.4776952	3.0858183	3.472477	3.658791	1.9635481	1.7093155	3.699359	4.342746	1.6508209	2.2839465	3.7907958	2.6576767	3.200045	2.5160465	4.108574	3.1842802	1.6553925	4.978171	3.3030677	2.6299522	1.6915853	3.1586738	3.3575578	2.1922038	1.7137631	2.451569	3.804254
AC159540.1	6.4561114	4.3391333	7.6745725	6.8841543	3.26905	6.705874	5.7996125	3.9735985	4.3709025	5.5316997	5.557926	5.3096094	7.060142	7.9380894	5.245991	3.7516837	4.5084605	5.8224983	7.514803	5.2429733	5.1898403	5.1280193	6.0793753	6.7344007	6.153591	8.060708	4.3799453	2.8699183	7.472638	7.003875	6.056324	7.034239	6.8642254	6.0731683	6.637352	5.828883	6.480434	7.9878893	6.246609	7.0788016	6.221645	4.994538	2.7333708	3.9495468	5.153769	7.0343385	6.4303107	6.2654595	6.6030045
AC159540.2	0.7049559	0.13763218	1.7268628	0.43305513	0.17644595	1.9411447	0.9855609	0.3674849	0.4751773	2.189079	0.18916444	0.58506453	2.4725273	1.608838	0.43305513	1.3951445	0.58506453	1.8073926	2.636916	0.87191325	0.43305513	1.0215282	1.1375494	2.263081	2.0426729	3.533572	0.22663648	0.097748086	2.4594207	3.0823777	0.54605496	2.2570662	2.003606	1.4489502	2.8540468	0.59464574	1.2203858	3.1010048	0.5161281	1.7268628	2.0807064	1.33921	0.0	0.43305513	1.2203858	1.7527944	1.9524055	1.6870991	0.9486982
AC239868.1	0.0	0.0	0.0	3.377157	0.0	0.0	0.0	0.0	2.2203312	0.0	0.0	4.0373683	0.0	0.0	0.0	0.0	0.042784035	0.0	1.480339	3.0635188	0.20175661	0.0	0.0	1.4854795	0.0	0.0	0.0	2.9745312	0.0	2.4005265	3.0703888	1.8480612	1.2388669	0.0	0.0	3.9882114	0.0	1.3841319	0.8797943	2.4060423	1.5059485	0.0	2.4222932	2.3248699	3.6472838	1.7570888	0.0	0.76562524	0.55591464
AC239868.2	0.0	0.0	0.0	4.2047644	3.8807282	0.0	0.0	3.6576862	3.8923836	0.0	0.0	5.3628592	0.0	0.0	0.0	4.793919	3.914595	0.0	3.852969	6.122242	5.5137978	1.5310872	3.4155335	1.4854795	0.0	5.4019012	0.0	3.2824125	6.441777	6.1420555	4.532946	3.5084655	3.5619237	4.6147633	2.4383416	6.4317937	5.8032465	1.9524055	3.2735322	3.7235608	4.51219	2.6576767	3.6241095	6.508915	6.752927	5.529841	1.7268628	3.9069393	5.8222036
AC239868.3	0.0	0.0	0.0	4.2047644	3.8807282	0.0	0.0	3.6576862	3.8923836	0.0	0.0	5.3628592	0.0	0.0	0.0	4.793919	3.914595	0.0	3.852969	0.0	5.5137978	1.5310872	3.4155335	1.4854795	0.0	0.0	0.0	3.2824125	6.441777	0.0	4.532946	3.5084655	3.5619237	4.6147633	2.4383416	6.4317937	5.8032465	1.9524055	3.2735322	3.7235608	4.51219	2.6576767	3.6241095	6.508915	0.0	5.529841	1.7268628	3.9069393	5.8222036
AC241585.2	3.1226733	2.3248699	2.786652	2.292776	2.281006	1.3618348	2.9690335	3.7771618	2.0356338	1.8115393	1.2141696	2.5969849	2.0072117	1.1954168	2.4356506	2.4329605	2.6135337	2.1603448	1.9069613	3.4289541	3.5813422	2.226541	2.648508	2.511014	2.4222932	0.78250456	1.887569	1.3841319	2.0738373	2.2172682	1.0566703	3.7781818	2.4276652	2.060053	2.9486403	1.8156192	1.5361298	2.4409523	3.1160357	2.0108204	2.4880433	3.3117886	3.291299	2.2296095	3.3923497	2.0531387	2.032156	3.7257793	0.7049559
AC245100.1	2.881667	2.2898314	2.8032591	1.9145979	2.5969849	1.646188	3.0703888	3.17476	2.0496476	1.3334688	1.3219714	2.2720363	1.5361298	0.9709231	2.533566	2.3363295	2.835967	2.5033484	1.9449196	2.9279428	3.4854045	2.0143566	2.260073	1.9782271	2.5631685	1.5704931	1.0841396	1.4276745	2.0635524	2.6644974	1.4906301	3.5236156	2.2141287	1.887569	2.881667	2.9241211	1.4906301	2.6644974	2.8953352	2.5533702	2.9579601	3.1715589	2.9597902	2.5084577	3.1375563	1.9709185	2.226541	3.5097427	0.7908371
ACAA1	4.7861114	5.282809	5.1651416	4.94768	5.5112543	4.5434737	5.2754045	4.495747	4.968973	5.950892	4.2772217	4.505306	4.5348606	4.810985	4.723517	5.428269	5.2153296	5.0853925	5.1898403	5.58289	5.9565	4.816097	4.245657	4.8104067	5.850795	3.8629315	4.6421123	5.2164974	5.333107	5.1370544	5.229247	5.5020614	5.988877	5.6800904	5.074717	6.052285	5.676953	5.161059	5.9191194	5.043967	5.593368	5.58103	5.233822	4.929783	5.394384	5.94066	5.415474	5.471556	5.5570455
ACAA2	5.368421	4.9795265	4.6559386	4.326303	5.7046075	4.0993433	6.1501403	6.203394	5.3607125	6.3260784	4.8639665	4.161861	4.961132	4.755379	6.488839	4.970425	5.424557	5.2968407	4.3384676	5.424264	5.2630334	5.612957	5.9984245	4.61179	5.8451934	6.208327	4.960745	5.695192	4.8006673	5.8096304	5.3395443	5.0643353	5.928857	6.2087207	6.4255667	5.497954	5.2094913	3.8943424	3.9891486	5.8338943	5.749543	5.596894	5.2222395	5.3822794	4.931717	5.5275903	5.8821483	6.144816	5.7455196
ACACA	4.895267	3.6005092	4.5404105	4.7548976	4.593955	5.2059884	5.249497	4.962971	4.919338	7.0385065	4.9141164	4.964907	5.4429226	4.835392	5.4623685	3.9772508	5.2630334	5.091313	5.1321964	5.2589426	4.8669605	5.4032683	5.212216	5.2916756	5.9911404	5.484167	5.0548286	4.1586514	5.278327	6.445237	4.7463274	5.462075	5.5061684	5.1578507	6.718453	5.835171	4.827287	6.226874	5.4534755	5.9565	5.7991214	5.9802155	5.424264	3.7430756	4.821692	6.099673	5.3733	4.656515	5.782134
ACACB	1.6323309	3.1276321	2.3191085	3.5322928	3.5185032	1.7866592	1.9411447	1.7049433	2.5160465	2.2839465	0.4751773	1.049722	2.2448986	1.5753416	3.0635188	3.0232692	1.3219714	1.5558652	2.987371	3.5373187	2.4114816	3.0089824	1.1111153	3.4046612	3.1489089	1.3785836	2.8836555	0.8480885	3.0993264	1.9855485	1.4489502	2.1043677	2.350545	4.07807	2.1009912	1.7049433	2.8197267	2.2203312	2.0143566	2.0875094	1.8073926	2.3277528	2.2660909	1.400608	1.875834	2.4114816	3.542255	1.8520371	2.565662
ACAD10	4.805778	3.5509427	5.1114106	5.5153627	4.2986655	5.253197	5.7962737	3.003641	4.0035844	6.0970125	4.039998	4.41481	5.9342666	6.321437	5.4479055	4.806838	4.6764007	4.015215	6.05987	6.1218476	6.2085238	5.329109	4.991439	5.8175864	5.4647145	5.402975	5.374374	3.8649807	5.987794	5.5591984	4.163466	5.3819866	6.108345	4.7876534	5.517906	5.9354467	5.9071217	6.5862794	5.54628	5.3864765	7.1416445	4.73391	4.6910095	3.974535	5.4492736	4.955131	4.6369286	4.791798	5.07724
ACAD11	3.6484804	3.577768	3.9818404	3.9392605	2.807373	2.2079334	4.0134325	2.7803257	2.3978515	3.2094967	3.4343078	2.3701975	3.344838	3.0303762	3.6915145	4.1650715	1.883629	3.211013	3.4128146	4.286139	3.9107666	4.189825	3.2448716	3.0215151	4.841472	3.4249628	2.9241211	2.5084577	4.5204144	3.7026825	3.3618002	3.5471926	3.389545	3.8125193	3.3334818	3.3715541	3.8678682	3.3433957	3.249435	3.139152	3.8934097	3.6780488	2.9690335	2.8719041	4.2935405	2.9241211	3.7834675	3.4249628	3.7235608
ACAD8	3.7213426	3.22342	4.0746837	4.354062	4.047889	3.211013	4.1160173	4.4757795	3.3590019	4.7263074	3.5236156	3.6076682	4.28908	4.248688	4.8669605	4.242625	4.1001906	3.9088063	4.6876454	5.3176036	4.8303747	4.972265	3.8590202	3.7644646	4.5141025	4.607666	4.066971	3.3462808	5.048331	5.4039516	3.5410664	4.566837	5.4188924	4.5801535	4.696586	4.3320045	4.912183	5.4931626	4.1714935	4.279498	4.692644	5.135014	4.91605	3.3950648	4.0134325	4.5981727	4.7965217	4.4100447	4.668426
ACAD9	2.7970064	3.9392605	4.3909907	4.5141025	4.641536	3.554602	5.367055	4.2547526	3.6870863	4.593955	3.7474256	4.150533	4.5837946	5.074717	4.6513295	4.283198	4.275799	4.7208233	3.962552	4.961132	5.036113	5.61472	4.5354342	3.7026825	5.1114106	4.6432643	3.9990838	4.4816055	5.4110794	5.71942	4.5366783	4.673518	4.747387	4.874784	4.398515	4.342746	4.4718633	4.5223274	4.398515	4.787172	5.091313	5.01033	4.8439817	3.8419878	4.892368	4.4757795	4.474442	4.2629986	5.204724
ACADM	4.1755557	4.303792	4.337707	5.4409685	4.9868865	4.3936577	5.5191774	5.4551363	4.351209	4.674094	4.5248146	5.0081015	5.1929526	5.2137723	5.2953796	4.7850513	5.5689874	4.6099677	5.9611244	5.4558206	4.698797	5.7988267	5.4455605	5.3680305	5.9616165	5.0166287	4.8247786	4.9255266	6.3554125	5.4332504	4.6432643	5.8150325	5.767702	5.6616592	5.7265816	5.541974	5.2075458	5.871335	5.485731	5.651073	5.404635	6.110612	6.0524826	4.2218895	5.2380075	5.4121537	5.802166	5.229928	5.8027554
ACADS	3.0179203	4.0857863	4.3819447	5.001804	4.1160173	2.6758783	4.730638	3.5373187	3.3854747	4.280257	2.2957225	4.1954026	4.112719	3.6656072	3.974535	4.0832453	3.7388194	3.323396	4.5077915	4.490587	4.959293	3.2219017	2.9855356	3.207891	4.4666114	1.7049433	2.7548978	3.2764916	4.179524	3.9735985	3.4369402	4.054843	4.0444126	4.4442773	4.095106	4.05052	4.5963516	4.699374	3.8288748	3.7377093	4.302368	3.5385067	3.4449303	3.5097427	3.512206	3.7538133	4.283957	3.5789592	3.7333617
ACADSB	2.6392663	2.4060423	2.4803216	3.614739	2.6644974	1.3562181	3.3603556	3.9420652	1.887569	2.1603448	1.883629	2.6392663	3.2265458	3.1858823	2.9279428	2.9355035	2.9855356	1.9671944	3.8419878	3.5534127	2.3895907	3.8155847	1.7782153	2.7970064	3.855017	2.4541852	2.35336	1.6599709	4.016998	3.377157	2.4087207	3.0018027	2.9355035	3.658791	3.1375563	2.511014	3.1325932	3.692622	2.9279428	2.5704846	4.095953	3.0161672	3.51102	1.8679093	2.9030433	2.858012	3.4594698	2.6276045	3.8777454
ACADVL	9.061301	9.270037	9.459449	9.178789	7.8090415	8.634032	9.391547	8.152077	7.670592	8.757534	8.395487	7.6809416	8.93435	8.346535	8.559027	9.046329	7.007149	9.568899	8.989638	9.551922	9.997011	9.505085	8.517838	9.014689	9.357299	7.9427705	7.8545413	7.9226527	9.049422	8.130254	8.041282	8.525717	8.7189245	9.281018	8.444743	8.074955	8.728203	8.931456	9.579386	8.5389805	9.490505	9.859153	8.486525	8.878765	9.519066	9.167409	9.400535	9.005307	9.593468
ACAN	0.9782476	0.41153392	1.8914397	1.8237927	0.9855609	0.40063623	0.43305513	2.7158847	1.4222745	2.8659477	3.2280643	0.5656918	0.5361526	0.6600121	3.2524781	1.5310872	0.46478304	1.480339	0.28699607	2.9579601	5.063947	0.2751237	2.121055	1.3277426	1.0215282	3.5570726	1.4436299	2.211069	0.55591464	1.0566703	2.3868396	0.4542836	0.4542836	0.7485362	0.15068647	0.9855609	2.1827579	0.11116745	0.50599486	1.5460458	1.5704931	2.021513	0.58506453	3.519781	2.3978515	1.5607548	0.20175661	1.2016847	0.028709901
ACAP1	4.350543	3.2357497	4.8384805	4.114415	3.2172594	4.24793	5.1084976	0.9184638	3.825807	3.8718746	2.5360487	3.1842802	3.8659122	1.1044103	2.2234745	3.629992	3.9735985	2.090876	5.08578	3.7591846	3.2720082	2.9279428	1.8319125	3.1922045	4.805778	1.438321	2.275051	1.3562181	3.4208817	4.02413	2.914574	5.787338	6.154577	5.1862416	4.902033	4.2509623	4.8604903	4.7671294	5.5591984	4.039998	1.8719059	2.137568	1.6323309	2.7312467	4.388229	4.3067355	4.61649	6.0465727	2.3477314
ACAP2	2.7761395	2.9448977	4.2667904	3.7613149	3.7136729	2.9837008	4.0470433	2.722501	2.9011374	3.2599998	4.275799	3.3950648	4.043567	4.2172523	3.3030677	3.6780488	3.4316761	2.9672017	4.547781	4.1554413	3.1473117	4.1627107	3.9606802	3.211013	4.7500825	4.1627107	3.0391572	3.2357497	4.4121413	4.6170654	3.4316761	4.5490255	4.1201644	4.11941	4.9126663	4.389562	4.3770895	4.9836903	3.6982512	4.3770895	3.7290154	3.7876415	3.5084655	3.1440291	4.2964826	4.684858	4.0187807	3.9542239	4.4262505
ACAP2-IT1	0.6600121	0.20175661	1.6599709	1.5361298	0.72254187	0.6871335	2.121055	0.9184638	0.5361526	0.58506453	2.1276844	0.6600121	2.0875094	2.3840897	1.5558652	0.25107563	0.82382965	0.38968015	1.9145979	0.94119436	0.6136316	1.9486238	1.0635976	0.41153392	2.4383416	1.9030752	1.1111153	0.90309465	1.5898027	2.060053	1.0286552	1.7991133	1.3785836	1.5946169	2.3785129	1.400608	1.996404	2.3646336	0.7991509	1.5607548	0.9108029	0.7312613	1.0000511	0.3674849	1.3505546	2.0976171	1.5607548	1.1243894	1.929841
ACAP3	6.4444466	5.4786925	7.8291526	7.4012523	4.4601192	7.533501	6.7793818	4.7398777	5.173114	7.475124	6.716076	5.9095798	7.3884287	7.768426	5.709806	6.461055	6.239011	8.041282	7.7818646	7.4368434	8.072066	7.6033316	7.443505	8.30337	7.714081	7.006157	5.3864765	4.977299	8.004126	8.353812	7.476019	8.088007	7.0855517	6.5673795	7.6359644	7.3179617	7.855935	7.803068	8.228015	6.936714	7.789231	7.759069	6.104108	5.903778	6.807823	8.155464	7.2316227	7.1825566	7.6058187
ACAT1	5.1089826	5.3172135	4.6524816	4.7543197	5.5897446	5.031653	4.5650167	6.187415	4.848036	4.581399	5.9500065	5.4416523	4.380612	5.043967	5.384036	4.9150834	5.15095	4.323357	4.8976827	5.672443	6.707954	5.5144825	5.105973	4.3298187	5.7532725	7.1884165	4.058321	5.696271	5.9136124	4.5963516	4.6028714	4.8996162	5.219125	5.585828	4.8549867	4.732851	4.4442773	4.8171577	4.6970663	4.4731054	4.99047	5.971555	5.6091366	4.4751105	4.339894	4.6129413	5.2581635	4.823235	4.8455257
ACAT2	3.1358721	4.112719	3.962552	3.855017	5.5951304	4.3729963	5.851777	6.644678	4.864932	6.0374136	5.468917	4.61649	4.5655913	5.4238734	4.918371	4.4093776	6.0175233	5.2972307	4.8026924	4.5441437	5.0712237	4.766648	5.6424484	3.6904073	6.0207725	4.577087	5.34764	5.655092	4.6616054	4.6276193	5.2660527	5.4637365	4.6559386	5.104322	6.0132895	4.820148	4.185099	5.959747	5.741496	5.4476123	5.076852	6.5733166	6.820906	3.7377093	4.464702	5.0699625	4.803753	4.6837044	4.9274616
ACBD3	4.1595006	4.0815516	4.8104067	4.5897374	4.252478	3.6099634	4.640384	4.425583	3.9126341	3.4854045	4.7463274	4.1383624	4.038307	4.673518	4.6028714	4.2047644	4.2683077	3.5933533	4.3247824	4.8263226	3.9809036	4.0205636	4.649601	4.0703564	5.038246	4.968973	4.192944	3.524803	4.974104	4.2943	3.5059116	4.4402704	4.486765	4.027697	4.3575816	4.93075	4.220375	4.5909834	4.1595006	4.318322	4.9471965	4.480937	5.0509496	4.7824492	4.5993237	4.468617	4.199279	4.6461444	5.0678277
ACBD4	3.5632052	4.161861	4.326303	4.9823346	4.1858554	4.110175	4.318322	3.6322906	3.200045	4.2265277	2.2203312	3.0461872	3.5957382	4.848036	4.0134325	4.2883215	3.5825336	4.2250133	3.9020865	4.59338	4.3764234	4.855469	3.4449303	5.081122	4.554579	2.6438859	2.2203312	3.0000522	4.7430544	4.857014	3.7026825	3.8738313	4.7393003	3.8328729	4.9097657	4.0444126	5.3764234	4.6467204	4.6129413	4.2311664	5.5508795	4.846009	4.8909183	2.4005265	4.4711947	4.7267885	4.1168656	4.372235	4.562526
ACBD5	4.4796	2.6667721	3.5981236	3.3117886	4.255511	2.9946277	3.5397866	5.0720973	2.8679328	3.5957382	4.0452585	3.9708831	3.4763904	3.936456	4.1723437	3.6938212	4.109328	3.0617578	4.581399	3.9250555	2.961621	4.3611016	4.1110234	4.359009	4.482179	3.1060424	4.0832453	3.2986646	4.94768	3.4789393	2.8953352	4.1921883	3.6690164	3.4073784	4.0452585	3.5084655	3.7213426	4.6147633	3.45547	3.5825336	4.060953	3.9420652	4.5317025	3.0925262	4.0072417	3.5298264	4.2927814	3.7918162	4.110175
ACBD6	5.5394297	4.6650634	6.436143	5.3197484	4.8792276	5.0125585	5.652739	5.939185	5.4144974	6.04874	6.0129943	5.4844604	5.4931626	6.7447042	6.0557327	4.9968634	5.780268	5.5524454	5.705981	6.065682	6.239011	6.0628247	5.752488	4.972265	5.9221683	7.1541553	6.257169	6.248879	6.026976	6.0365276	5.8664207	6.0103364	5.886572	5.694309	5.8574767	5.6735215	5.532972	5.9950776	5.9248238	5.837922	6.188796	6.0631204	5.184297	4.9931817	5.686464	6.0175233	5.902107	6.142647	5.9434147
ACBD7	1.0427017	0.028709901	2.4032838	1.049722	0.33353373	2.0072117	3.314667	0.887589	0.7991509	3.2720082	1.8115393	0.9782476	2.848016	2.6017451	4.12516	0.5754108	2.961621	2.3448386	2.6276045	0.71378523	0.8156711	1.3219714	2.1538265	2.493141	2.5728972	2.1144347	3.077263	0.7908371	0.71378523	2.3978515	1.2750628	2.531084	3.490597	3.416893	2.922211	2.6064248	1.7949808	2.7462974	1.7655522	3.0197616	1.0072758	1.6736089	0.5161281	1.7268628	1.646188	2.6893039	2.5033484	2.0704064	3.1683583
ACCS	1.4115105	3.8166068	4.272764	2.7136803	2.74417	1.718147	3.1810763	2.3646336	1.5160799	2.5533702	2.7333708	1.3219714	2.0108204	3.0303762	2.5849729	3.9097397	1.8991928	1.9486238	4.512859	4.73006	3.601702	4.4209113	1.9745712	3.2705736	3.193808	3.7235608	3.7312348	1.929841	4.4154773	3.4982522	3.5534127	3.9532883	3.8338957	3.8206952	5.282419	2.7026677	3.750573	4.236469	3.627602	2.6252575	4.6276193	3.381315	2.698267	1.8953143	3.6507812	2.211069	4.857497	4.1333637	1.9411447
ACD	5.656758	4.446281	6.146492	5.7393374	4.359009	5.912924	5.5834775	4.9671335	4.932201	5.7358046	4.7965217	5.404635	5.6141324	5.96693	5.946071	4.9397464	5.2682934	5.396824	5.6043367	5.79264	6.1602955	6.541656	4.867926	6.0832176	4.70649	5.1126733	5.109371	5.394384	5.2865114	6.178539	5.4847536	5.6890135	5.638921	5.6588163	5.4127398	5.388917	5.6780314	5.9623055	5.7186346	5.92984	5.345201	5.3896003	4.25172	5.113547	5.5759387	5.2083235	6.009647	5.837922	6.1207633
ACE	3.7484436	4.272006	4.236469	5.8505	3.786621	3.617035	4.8782616	4.5027246	4.2265277	5.6873465	2.9708657	3.9126341	4.547207	3.716999	2.7312467	4.1415696	4.580728	5.541289	6.229933	5.3739834	5.256995	3.0652797	4.7686706	5.0947104	5.817881	2.9963772	5.6223617	4.2218895	6.1844563	6.993457	4.848036	5.3961406	3.4462929	5.6733255	6.3442507	4.960745	6.343362	5.2883625	4.0329547	5.0250616	6.0029526	4.4355965	4.5084605	3.533572	5.7207932	3.827852	4.9662623	4.489918	6.088341
ACER2	0.31045547	0.44372052	1.0566703	1.0427017	1.0976789	0.33353373	1.4489502	0.16362981	0.5361526	1.4957263	0.35624728	0.31045547	0.9635397	0.76562524	1.3219714	0.9635397	0.99286234	0.2751237	1.8600012	1.7991133	0.5361526	1.3045712	1.1570914	0.9336372	1.8197037	1.1243894	0.9336372	0.0	1.5160799	1.3449054	0.4957945	1.400608	1.5008324	1.33921	1.9598305	1.438321	1.2987429	1.9373734	1.0215282	1.5656528	1.0704504	0.58506453	0.887589	0.6041816	1.1954168	1.049722	1.0286552	1.1310111	1.0841396
ACER3	2.2570662	3.0232692	2.8156068	2.4302716	3.374355	2.0738373	3.214136	2.4828672	1.7824702	2.275051	2.3363295	2.8053157	2.7114766	2.392343	2.7506392	2.9579601	2.4956913	2.493141	2.526123	2.8439693	2.3701975	2.7158847	2.1570847	1.526119	3.2615225	3.139152	2.2141287	2.582556	2.8439693	2.7928972	1.9222491	2.6438859	2.885558	3.077263	2.3277528	2.7026677	2.1408155	2.3785129	2.801203	2.0426729	3.2750566	2.695983	2.7655544	3.2219017	2.6323006	2.3477314	2.6392663	2.361813	2.55586
ACHE	5.7951937	7.2634125	6.5460086	6.680224	7.8003807	5.280568	5.5132103	5.6016927	5.0399914	6.3035645	5.9902544	7.1203966	6.1844563	1.875834	2.9690335	7.717465	5.5279818	5.344811	6.8751316	4.0035844	6.3097854	1.6960089	4.765492	5.7797775	5.736884	3.1570752	1.2079737	2.6111913	8.189247	5.8282943	1.1699992	6.3181787	4.0993433	3.3964221	6.271283	6.482807	6.4765773	6.8013816	6.8353777	5.6741095	9.059904	6.963893	7.568215	4.2334385	5.297523	6.451168	4.3617673	6.1207633	3.104363
ACIN1	7.1049094	5.9269876	7.4160643	6.9879007	5.465985	7.291232	7.808743	5.5184927	6.521179	7.496703	7.0476365	6.036035	7.533998	7.4043336	7.0134	6.776607	6.645272	6.8297276	7.4587173	7.151971	7.395884	7.183848	7.119106	7.431673	8.349326	7.408012	7.0535913	5.8048177	6.8365674	7.8113317	7.244437	7.87107	7.582739	7.4670696	7.509333	7.393001	8.233397	7.938687	7.837217	7.700845	7.4705496	6.997624	5.7076483	6.8800893	7.3909135	7.8583245	7.260034	7.4990897	7.748319
ACKR1	5.4409685	5.867895	6.5516477	5.2016106	7.2483115	4.604693	4.7527785	2.4725273	5.2168865	4.732851	3.7484436	6.0073824	5.4205523	5.6876407	0.99286234	5.753862	4.8328834	4.2585435	5.270923	5.1767116	3.7484436	3.0617578	3.111082	3.7004666	4.7527785	2.469904	4.701009	3.8757882	5.056575	4.039998	4.2441406	5.7339406	5.2742352	4.581399	5.282809	5.279886	3.9781873	5.986613	5.976574	4.8943005	4.5897374	4.674094	3.0303762	4.6304984	4.223404	5.450251	2.3785129	5.539821	4.6153393
ACKR3	3.4222422	5.03301	5.308537	3.1667585	5.088692	1.5410504	4.7677073	2.1243687	4.751142	5.714809	3.1922045	1.618267	4.849484	2.201667	4.558313	4.161861	3.336275	4.055689	2.5969849	5.103545	5.3988743	3.5850086	4.2063723	3.3477237	4.5831237	4.077224	4.1268573	2.4060423	0.82382965	3.0179203	1.9486238	3.800169	3.6553843	3.058325	2.4880433	4.692067	5.6573462	2.58014	2.5033484	3.9754715	3.5825336	2.3305569	1.9524055	6.2089186	5.021087	3.0179203	2.961621	4.231924	1.2079737
ACLY	6.8822703	5.414107	6.4479065	5.875267	6.943955	6.541062	6.832106	8.192736	5.821221	8.147592	6.1574364	6.2454247	6.408864	6.791174	6.0299296	5.8124785	6.351165	6.5655985	6.498926	7.1596165	6.0207725	5.746011	7.2526827	6.6161685	7.815214	6.889211	6.8550057	5.6645017	7.9458575	7.120099	5.6932306	6.871066	6.7155805	6.2249994	7.080787	6.906168	6.7967234	7.5856237	5.902303	6.9220357	7.572194	8.491909	9.289106	6.208129	6.1126814	7.225861	6.7710586	6.0935636	6.735491
ACO1	2.526123	2.899232	2.786652	2.5459888	4.3991823	2.1077466	3.0617578	2.978198	3.051375	3.5704393	3.0000522	2.7247078	3.2327108	3.0321317	3.5873923	3.4369402	2.989119	2.2079334	3.0479455	3.0426714	2.511014	2.541017	3.4515622	2.3561764	3.2509565	2.9355035	3.0479455	1.8359431	2.881667	2.8599954	2.5235612	3.3377168	3.622915	3.9542239	2.5921443	2.807373	2.720295	4.398515	2.7612903	3.1424327	2.914574	3.182678	3.4155335	3.0789382	3.5223372	2.6206496	2.3334424	3.6518857	1.9782271
ACO2	5.2153296	5.5366898	5.9585667	6.185245	6.662301	4.9795265	5.7213817	6.5999365	5.7844906	6.6411138	5.325208	5.8948307	5.6412725	6.06844	5.855217	5.815622	6.312155	5.7210875	6.1269736	5.844211	5.826329	5.7985325	5.976574	5.3066854	6.028551	6.282832	5.9982276	5.805309	6.1280575	6.211187	5.580148	6.138112	5.9264956	5.8163095	5.8472567	6.534533	6.2069454	6.378529	5.8799853	6.1315074	6.1840615	6.172326	6.3041573	5.544714	5.744931	6.1591125	5.7896943	6.0033464	6.332399
ACOT1	1.3896317	2.987371	0.6323527	1.8600012	2.6848261	0.6600121	2.263081	1.9069613	2.3191085	1.0215282	2.381341	2.4620397	1.33921	1.5361298	1.9373734	1.7570888	2.4905915	1.182776	2.4195275	2.0807064	1.5946169	2.350545	2.7761395	1.400608	2.275051	1.9561163	1.4222745	0.3674849	3.17476	0.82382965	2.4646602	2.250979	0.6041816	2.4672816	2.3840897	2.0976171	2.358994	2.292776	1.929841	1.5410504	2.678072	2.137568	1.6870991	2.2047992	2.4880433	2.4568024	1.5753416	2.0840685	2.1177437
ACOT11	1.1954168	1.2631196	1.5008324	1.3449054	1.2016847	1.5946169	1.0000511	1.4594975	0.8480885	1.887569	0.7991509	1.0704504	2.1699827	1.0976789	2.3673747	1.33921	1.1243894	2.3103974	2.2986703	2.4329605	1.618267	2.350545	1.9855485	1.3045712	3.211013	1.8520371	1.7740363	0.9336372	2.6088495	1.4699609	0.9561472	1.1441122	2.1342454	1.33921	1.9635481	1.2750628	1.3896317	2.032156	2.0942454	1.3505546	1.5361298	2.0391898	2.648508	1.1243894	1.641562	1.5801983	1.5753416	1.1570914	1.6690792
ACOT13	3.291299	3.6253042	2.0807064	2.6893039	4.2187667	2.9164824	3.305944	4.1802793	2.7698212	2.6415339	3.0461872	3.0267782	2.698267	2.4751515	3.0018027	3.577768	2.5873902	3.1160357	2.6323006	3.1618717	3.255522	2.8894503	2.6758783	2.3248699	3.4969761	3.6415794	2.74417	3.351963	3.5447235	2.5059025	3.266092	2.8836555	2.678072	3.1424327	2.5680728	3.1193984	2.4222932	3.308911	3.0703888	2.5509644	3.176361	3.3950648	4.121012	2.9634519	3.267526	2.541017	3.2219017	3.094292	2.6135337
ACOT2	3.0303762	4.735546	4.462029	3.5582623	3.9373908	3.8369648	3.9909291	3.6915145	3.7452042	3.627602	4.2110076	3.5509427	3.6159327	4.042628	4.196159	3.5273602	3.9401956	3.2311022	3.9259896	3.7959921	3.224938	3.9107666	4.843499	3.4383016	4.196915	4.1538367	3.4369402	3.17476	4.228042	4.090869	3.8459888	3.7333617	3.8590202	4.1110234	4.1201644	4.015215	4.1586514	3.9514174	3.8459888	3.9373908	4.1666765	3.2585666	3.0089824	4.0746837	4.1135674	3.7441862	3.139152	4.5027246	3.8062966
ACOT7	6.2242103	5.844211	7.0717545	7.4754224	6.7572856	7.5516033	6.532159	8.384819	6.297147	8.137527	6.9748054	7.875451	7.3101115	7.51898	6.1891904	6.6357684	8.072066	6.6030045	7.389522	6.3314114	6.930267	7.559064	7.2355957	6.6030045	7.3641753	6.2117796	7.13658	6.986115	7.9725504	7.34549	7.1959643	7.565032	7.763051	7.208777	7.6081066	7.1294317	6.4320903	7.66701	7.915881	6.8336926	7.759467	8.363383	8.266488	6.3173885	6.291717	7.370139	7.565629	6.8672986	7.2517886
ACOT8	4.70601	4.1160173	4.743632	4.881643	5.1862416	3.9726622	5.053083	5.1946063	5.095972	5.8514824	4.574117	5.0660815	4.5185013	4.61649	4.722459	4.6588197	4.890435	4.530459	4.7076445	4.933071	5.557926	5.1329737	5.146868	3.8659122	4.5453877	4.7463274	4.490587	5.235769	4.797582	5.212216	4.6176414	4.981366	4.8698573	4.710434	5.00316	5.1814766	4.804235	5.1457024	5.335253	5.1818657	4.968586	4.743632	4.6633344	4.634625	5.058709	5.354371	5.1338477	4.8165793	5.501474
ACOT9	3.8934097	5.3294992	4.715339	3.9212253	4.588587	3.4114554	4.5552487	3.7613149	3.4236023	3.72467	3.6610935	2.9107578	4.1243114	4.0832453	4.355489	4.6369286	3.2720082	3.855017	3.8288748	4.3030324	4.4202433	4.3950863	3.4515622	3.7634456	4.2645154	4.280257	4.0080857	2.7420428	4.0294805	3.7484436	3.6938212	3.930755	4.422913	4.365288	3.83185	4.058321	4.0080857	4.1026397	3.3715541	3.6310952	4.2156434	4.1529875	4.0823984	5.30922	4.137513	3.3305993	4.24111	4.184249	4.558313
ACOX1	4.24793	3.7267964	4.723036	5.1010213	4.773488	4.5849447	4.9490347	4.236469	3.8104758	5.3103895	3.8884666	3.7136729	4.8026924	4.843499	3.730125	4.1561966	4.4886756	3.7104397	5.0089736	4.2570267	4.1309114	3.471203	4.836454	4.823235	4.7452683	3.4489272	4.223404	3.150595	5.402975	4.6876454	4.3089194	4.3778505	3.9845574	4.1867056	4.9068656	4.0417824	4.6328974	4.860008	4.4375997	3.9653597	4.950002	4.3298187	4.702644	4.3603406	4.123463	4.577758	3.7918162	4.028542	5.1906185
ACOX2	2.6848261	2.0976171	2.1009912	1.8319125	3.7970133	1.0773331	1.5509181	1.2869579	2.0391898	1.8520371	1.6736089	1.2079737	1.5704931	1.0909218	3.4660172	2.7970064	0.80744386	1.790782	2.1473167	3.9973025	1.4542183	1.9222491	1.0357134	2.526123	2.2539823	1.4647238	1.2631196	0.71378523	1.6915853	1.4436299	1.6915853	2.0566328	1.9486238	2.2047992	1.5310872	1.7137631	1.7137631	1.4751447	1.7866592	0.9709231	1.5558652	1.6041348	0.72254187	1.5059485	1.9486238	1.618267	1.9745712	2.3448386	0.52618414
ACOX3	3.3909926	2.9183917	3.6530826	3.7928371	3.2016497	2.4168446	3.5897763	2.662223	3.4128146	4.1976714	3.8125193	2.58014	2.9241211	3.662199	3.1293151	3.266092	2.9011374	2.6252575	4.053997	2.8972402	4.931717	3.890425	3.8125193	2.698267	3.926924	3.0197616	3.291299	3.0053918	3.1309094	3.403303	3.5850086	3.2280643	2.8719041	3.0461872	2.7290382	3.5643952	3.947676	3.5909686	3.5285475	2.931679	3.3030677	2.8836555	2.3950968	2.6848261	3.5435348	3.577768	3.574103	3.7834675	3.3001022
ACP1	6.7889934	5.972244	7.420439	6.4490924	5.828883	6.996235	7.160213	6.732816	6.538193	7.332272	6.7701664	6.7287545	6.64151	6.978972	7.0081415	5.98366	7.422228	6.923523	6.584102	6.5395784	6.273356	6.0628247	7.1619997	6.1653247	7.234404	7.1196027	6.9722257	7.706716	7.171136	7.546829	6.9511957	6.9282837	6.6860666	6.8413253	7.243742	7.603928	7.2542725	6.9242177	6.83508	7.034437	6.5177174	6.203986	6.1130757	6.5594635	6.6213155	6.865911	6.8136706	6.8072286	7.2780175
ACP2	4.112719	5.9811997	5.415181	5.4770303	5.435302	4.354062	5.402975	5.986416	5.2276897	6.344152	4.7479644	5.7084327	5.4653006	5.0984964	4.2787395	5.476346	5.4831896	4.7409363	6.1885986	5.4376464	6.0481486	4.5998983	5.5275903	4.5166845	6.352449	3.9117002	4.574692	5.005001	5.749249	5.540115	4.9174037	5.546573	4.9923105	5.7117677	5.263423	6.5342364	5.20521	5.755432	5.644703	5.2322645	5.60228	5.465008	5.4899354	5.092963	6.1066694	5.5515647	4.9044495	6.098687	5.3473473
ACP5	4.7597127	8.574087	5.4393077	4.2570267	3.4515622	3.8268294	5.742281	1.4330235	5.066567	6.330424	4.955131	5.4541593	3.8629315	2.6758783	3.9990838	3.4699292	4.2180095	4.441606	4.666793	4.132609	5.9791327	1.636943	3.890425	2.722501	6.316105	2.4776952	2.3561764	6.05524	5.131711	3.583817	6.500014	4.815036	4.763373	5.421236	3.6893003	3.8369648	5.5909195	5.1751556	6.0069885	5.9968495	4.982722	4.0840926	3.8797028	7.0154843	6.9895873	4.9112163	4.336282	4.8782616	5.691269
ACP6	3.0755882	2.763422	2.3334424	1.0841396	4.313288	1.372987	1.989139	0.50599486	2.3334424	2.7247078	1.1891137	1.4957263	2.0356338	1.4276745	4.0849395	3.6334856	1.7613178	1.2265649	2.4005265	1.9336054	1.1243894	3.6345894	1.4222745	0.9855609	1.9486238	3.732252	3.3561137	0.9336372	2.0635524	2.1473167	1.9336054	2.090876	2.313273	1.5160799	2.9837008	1.996404	1.9745712	2.021513	3.040914	1.646188	1.2449315	1.2203858	1.049722	2.0250578	2.3895907	0.9709231	1.7268628	2.8914404	1.1310111
ACRBP	4.6052685	2.5849729	3.7452042	3.2479136	1.7005076	1.7740363	3.8520381	0.52618414	3.0959697	4.384706	2.922211	2.250979	3.7158902	2.6252575	4.562526	3.1276321	1.8991928	2.1243687	3.4815795	3.77401	5.1222878	5.278327	4.9411006	4.2241607	3.7257793	2.4222932	3.370199	3.0703888	3.4046612	4.9231095	3.8440347	3.5643952	3.1026838	3.374355	4.1707377	3.807411	4.066971	4.439603	4.5795784	4.506549	2.7949514	2.877778	0.6871335	2.636916	4.8369365	3.2824125	3.224938	3.5993161	2.9011374
ACRC	1.2327062	4.5223274	2.5235612	2.1276844	0.887589	1.7093155	2.3016198	0.59464574	1.7137631	1.6870991	2.4114816	1.0357134	2.1538265	2.3785129	1.0144353	2.1473167	1.3277426	0.9855609	2.7527683	2.1858785	2.201667	1.8480612	2.678072	1.6041348	3.0823777	2.5033484	1.0072758	0.87191325	2.1603448	2.7612903	2.448954	2.906943	2.1310024	2.4141626	2.8197267	2.2691026	1.875834	2.2898314	2.0807064	2.6438859	2.5160465	2.3840897	1.2079737	2.263081	2.0942454	2.3219886	2.211069	2.4620397	2.899232
ACRV1	2.4672816	0.124459624	1.1891137	0.6691063	1.2265649	1.2869579	1.8197037	3.3950648	1.8319125	1.0909218	2.121055	1.182776	0.887589	0.3674849	2.5728972	0.097748086	1.6229928	1.2327062	3.003641	1.6276582	0.72254187	3.326277	2.5033484	1.5607548	1.0072758	1.3162155	2.4114816	0.6871335	2.5753107	3.0000522	1.989139	1.6599709	2.2839465	0.59464574	2.648508	0.5161281	1.4168864	1.9260064	2.9088502	1.5801983	2.0356338	0.887589	0.8560811	1.0357134	0.31045547	1.7311943	0.3674849	2.032156	0.7312613
ACSF2	2.9653702	4.6746707	3.472477	2.5459888	3.3001022	2.7970064	3.4969761	0.8640384	3.2295833	3.6403835	3.0250237	2.7420428	2.9579601	2.0496476	1.608838	3.533572	1.9598305	2.9837008	2.700467	3.111082	3.6403835	1.2079737	2.3978515	2.807373	3.3798685	2.3448386	1.1764042	2.2079334	1.9635481	2.1699827	3.0891716	3.2047698	3.139152	3.7026825	2.4776952	2.9560432	3.7290154	2.980032	3.8104758	2.358994	2.5631685	2.2448986	1.2203858	2.275051	3.6182292	2.6206496	2.4982426	3.7377093	2.4383416
ACSF3	3.9458058	3.8114974	3.2342303	2.8278	3.9718194	2.500795	4.718129	3.5534127	3.215653	3.471203	1.9260064	2.8114889	2.4776952	1.989139	4.0090237	3.5619237	2.0531387	2.9726982	3.139152	2.9011374	3.2327108	3.6971438	1.3334688	1.7311943	3.45547	3.9680746	1.2928126	2.5728972	3.8738313	4.440938	2.7247078	2.9241211	3.182678	3.2585666	2.1827579	2.9011374	2.292776	2.35336	3.4699292	2.189079	3.7181077	1.7049433	1.0909218	3.414174	3.4969761	2.0286055	2.1009912	4.3624334	1.4276745
ACSL1	3.3477237	7.0343385	4.6982203	4.399849	5.290604	3.3490767	4.1432676	5.492184	4.3326697	3.308911	4.3868003	4.930266	4.0815516	4.710434	3.7613149	4.7618313	4.3929906	4.010806	4.647297	5.646761	4.8792276	4.9150834	4.729002	3.3992286	5.8070765	4.252478	4.105182	3.930755	4.810985	4.181886	4.9749756	4.6780343	4.3991823	5.827606	4.2372265	4.8374186	4.1432676	4.8967166	5.0417366	4.5198402	4.8693748	5.217665	5.266832	6.194714	4.992795	4.6910095	4.6764007	4.280257	5.0237045
ACSL3	5.408736	5.4912066	5.3844266	4.3533015	5.1226764	4.6052685	4.7881355	5.9798217	3.799055	4.974104	5.3830605	4.4796	3.9955215	4.5631967	4.416812	4.4052796	5.3885264	5.49502	4.908799	4.6392326	4.5077915	4.2876573	4.7240944	4.521658	6.0817394	4.8222704	4.2645154	4.3970866	5.757297	4.1432676	4.4653707	4.7928586	5.47967	4.895267	5.4809403	4.9274616	4.6455684	5.1902294	4.4329257	5.1201515	5.4292455	5.315751	6.318475	5.656464	4.001803	5.4165483	5.0495915	4.9363604	6.167494
ACSL4	3.4931483	5.2742352	4.1497784	4.3673816	4.675824	3.3132277	3.8875341	4.79334	3.2630455	3.5729122	4.34132	4.6328974	4.3568206	4.3341904	3.9542239	4.380612	4.653634	2.5235612	4.459451	4.07807	3.2094967	3.403303	4.1827364	3.9392605	5.2776446	4.793919	3.488046	3.014414	5.3426657	3.5020814	2.8719041	4.097648	4.3405595	3.7844877	4.1293087	4.3978486	3.7192168	4.3603406	3.480305	4.100944	4.212616	4.5904083	5.6588163	4.053151	3.6747303	4.6129413	3.4515622	3.7093313	3.5969307
ACSL5	1.2750628	2.861979	3.4114554	2.7114766	3.2570443	1.790782	3.1842802	1.0286552	2.4751515	2.2570662	1.1506449	1.6690792	3.0687146	1.2388669	1.0976789	3.3964221	2.361813	1.2928126	3.1795635	2.8499973	1.682619	1.2327062	1.4060217	1.2928126	3.5435348	2.0531387	1.0909218	1.0427017	1.5898027	1.7740363	2.2691026	3.072151	3.5680578	4.0874805	2.4356506	3.2327108	2.4620397	2.835967	2.9335911	2.1827579	2.3729413	1.372987	1.1243894	3.1457145	3.0338876	2.313273	2.176366	3.4275932	1.7782153
ACSL6	1.526119	2.018019	2.1009912	4.2425947	2.8560514	2.021513	2.3277528	2.7224896	1.4957263	3.8227396	2.4672816	2.260073	3.1210575	2.8519788	1.1310111	2.8217537	2.9335911	1.7949808	4.723069	3.2464182	2.3840897	1.4542183	2.263081	2.835967	4.6982203	1.7655522	1.372987	0.9261587	3.96815	3.554602	1.6781452	3.3909926	3.6450155	2.2660909	4.021503	3.4789393	3.2479458	4.4982734	3.8399875	2.2898314	4.4841356	3.2016854	4.196168	1.8115214	2.821748	4.501482	3.0773156	2.4141626	4.150541
ACSM3	0.44372052	1.2690824	0.78250456	0.87191325	0.55591464	0.22663648	1.4854795	0.6781482	0.82382965	0.7312613	0.99286234	1.6135489	1.1243894	1.636943	0.6600121	1.2327062	0.6600121	0.124459624	1.0072758	1.5460458	0.3786144	1.0427017	0.80744386	0.44372052	1.1570914	0.59464574	0.3786144	1.0704504	1.1699992	0.9635397	0.6323527	1.7355312	1.8520371	0.99286234	1.7570888	0.9709231	2.201667	1.4699609	1.438321	1.0215282	0.6781482	1.0841396	0.42232955	1.1891137	1.0841396	1.4906301	1.2570579	2.0531387	1.1570914
ACSS1	1.4115105	2.0566328	2.2141287	2.2141287	3.8166068	1.9373734	2.6690476	0.82382965	2.5360487	2.8156068	1.5008324	1.7866592	2.9355035	1.5607548	1.182776	3.6518857	2.226541	2.0669782	2.989119	3.1922045	2.7781897	1.4115105	1.7782153	1.9745712	3.249435	2.211069	1.618267	1.1635615	1.1891137	2.1538265	2.4087207	3.7037904	3.6253042	3.31035	2.8599954	2.6252575	2.448954	2.698267	3.3909926	2.260073	2.3277528	1.6781452	0.9336372	2.0286055	3.430315	2.35336	2.4725273	3.574103	1.6599709
ACSS2	4.2623353	4.922723	5.0832567	4.774548	4.953293	3.6825671	4.077224	4.7463274	4.203251	5.007617	3.4815795	4.509704	4.439603	5.0972347	4.8384805	4.789196	4.668426	3.6564891	5.087916	5.141621	5.0535684	3.9467409	3.7876415	3.6194236	4.836454	3.3219557	4.0703564	3.8359418	4.6217666	4.301609	4.2094936	4.653058	4.406709	4.8263226	4.921756	4.492498	4.8674436	4.8369365	5.1862416	4.873335	5.161059	4.736605	5.0461	3.393707	4.6444163	4.8510284	4.61179	4.574117	5.393993
ACTA2	8.213365	9.861251	9.125583	7.59587	7.6760654	5.56468	5.955123	7.0146904	8.326098	7.7142797	9.413116	6.498926	7.081581	5.7503285	6.445435	6.82943	6.477665	7.5409603	6.307811	9.109911	8.829771	5.6264763	7.1776905	8.098668	7.371829	9.1386595	6.2492733	6.5634217	6.3253875	7.142935	7.4005566	6.7414346	7.2964983	5.9832664	7.470848	7.34718	8.120987	6.4672832	6.250063	7.0740376	7.1555457	8.979059	6.650519	10.287454	7.9483476	6.574207	5.507831	8.127762	5.8540373
ACTA2-AS1	2.3785129	1.9486238	2.9653702	2.4195275	0.8560811	0.46478304	2.9011374	0.5754108	1.7137631	1.4330235	3.2357497	0.2751237	1.8319125	0.48553726	0.71378523	2.275051	0.6600121	2.1243687	2.3219886	2.8217013	1.5460458	1.2690824	1.1044103	1.682619	2.6644974	4.2047644	1.3896317	0.52618414	2.2539823	3.488046	2.5134885	2.1505704	2.238825	2.3191085	3.9864311	2.111051	3.5957382	2.5582678	2.8379455	3.5680578	1.883629	1.8953143	0.58506453	1.875834	3.072151	1.641562	1.7005076	2.0942454	1.4647238
ACTB	11.672941	12.037843	11.155333	10.816999	11.1338415	11.89248	12.09323	10.867871	11.843592	12.654823	12.2536955	11.795105	10.877267	11.465011	11.034087	11.181721	12.016948	11.350952	10.7027645	10.929639	11.706931	10.480409	11.702533	10.572047	11.481105	11.0771675	11.104055	11.868185	10.432143	11.098757	11.287277	11.784109	11.385738	11.127145	11.110652	11.7343235	10.77892	11.373444	11.669843	11.048081	11.314466	11.109352	10.286155	11.473607	11.308369	10.688173	10.693171	11.659346	10.879466
ACTG1	10.428347	11.170925	11.513793	11.310867	11.764614	10.560755	11.735622	11.3976345	11.807902	12.61763	12.04644	12.240397	11.395935	12.327781	9.383959	10.67948	12.535143	10.533473	10.874167	11.189817	11.084364	10.439738	11.870786	9.686151	10.936236	11.238397	11.826997	11.3664465	10.7399435	11.52209	11.883382	11.774412	11.6752405	11.2286005	11.537286	11.025991	10.898055	10.857377	10.918645	11.874084	10.09332	11.656846	10.773324	10.956626	11.135241	10.718656	11.046482	11.023993	10.637405
ACTG1P17	2.5286033	0.21424463	1.3334688	1.3449054	0.014497611	1.4168864	1.6553925	0.23891501	0.7312613	1.4330235	1.0427017	0.23891501	1.4276745	0.9709231	1.6599709	0.6600121	0.8797943	1.0000511	1.438321	1.4647238	1.2928126	2.0772705	1.0773331	1.1177393	1.2079737	1.8073926	0.6871335	0.43305513	1.7613178	0.887589	1.2265649	1.5704931	1.5310872	0.8156711	1.4542183	1.5656528	0.6960962	1.2510145	1.4751447	1.3896317	1.2631196	0.6960962	0.33353373	0.5161281	1.2510145	0.9635397	2.3363295	2.3785129	1.5753416
ACTG1P20	1.1310111	0.124459624	2.7676876	2.176366	0.99286234	0.4542836	2.137568	0.2751237	0.6323527	2.8135476	0.35624728	0.28699607	1.3618348	0.8560811	1.4222745	0.33353373	1.372987	0.65087	2.017971	2.511014	0.7908371	2.1043677	1.2928126	1.0704504	1.2987429	1.2449315	1.9561163	0.48553726	2.6438859	1.8797659	0.4542836	2.0108204	1.7613178	1.5656528	1.7527944	2.493141	1.8278862	2.2234745	1.8991928	1.4906301	1.4854795	1.4854795	0.9782476	1.7049433	1.9561163	1.8797659	1.2928126	1.7991133	2.6826303
ACTG2	1.9818863	4.537923	5.7602415	3.2403097	2.361813	2.6135337	1.5753416	2.6576767	5.8945355	3.7538133	4.5204144	1.8600012	3.8369648	0.59464574	3.308911	0.94119436	1.7268628	3.1160357	0.8400183	4.2357116	3.7224517	0.8797943	2.179561	3.419522	3.26905	6.4105444	1.8914397	2.7698212	1.9260064	2.7114766	4.176311	2.6064248	4.0470433	2.281006	1.2510145	2.2868881	4.121861	1.6276582	0.55591464	3.0840538	2.8659477	3.7267964	1.4594975	4.980495	3.6357846	2.4725273	1.0909218	3.837988	0.35624728
ACTL6A	5.427585	3.7813344	4.5198402	4.121861	4.4854274	4.6082416	6.205959	4.3936577	4.762891	5.113547	5.5637994	4.12846	4.5058794	5.1910076	6.3877177	4.0223465	5.044355	5.6299057	4.4548697	4.5235705	3.6724257	4.878744	5.9191194	4.699374	5.325208	5.715888	5.106458	5.808648	4.3888955	5.0687013	4.8894687	5.1910076	5.5945435	5.3244286	5.321211	5.280178	4.8768125	5.282419	4.8909183	5.38267	4.0072417	4.527302	4.089175	4.4705267	5.064821	4.9868865	5.2237964	5.656464	5.536103
ACTL6B	5.899452	4.7087026	6.4548264	6.6863637	4.558313	6.2579584	7.099747	5.9952745	6.716472	7.7153745	5.8514824	6.6480446	6.207932	7.3320737	5.139192	5.2222395	7.1568365	7.009233	6.357388	6.8789988	7.263313	5.6920533	6.0483456	5.9209876	6.585092	4.918371	5.2942095	7.4294863	6.443952	7.6529794	6.120172	7.100839	7.042873	6.9524856	6.7942457	7.014293	6.3788257	7.2911325	7.447979	6.27148	7.4791017	6.778094	5.9943886	5.2149405	6.4112363	7.2719564	6.5365114	6.5464044	7.532208
ACTN1	6.4839935	7.565032	6.8745365	6.516827	6.261906	6.5100026	6.2482867	5.2342114	5.3923335	6.736085	6.042633	4.9467125	5.530134	5.316921	6.8124814	5.684503	6.211187	6.106867	6.366476	7.0392013	5.896011	5.1285048	6.0121083	6.732915	6.893872	6.1752844	5.780563	4.6484485	5.9713583	6.203986	5.4436064	6.4679756	6.356993	6.3065267	6.904482	6.2677298	6.2677298	6.7716527	5.6441145	6.425764	6.451564	6.250952	6.1756787	6.793552	6.010139	5.883623	5.2872906	6.2624984	6.257169
ACTN2	1.5008324	3.8470125	6.867894	6.2609196	5.4966826	0.6136316	5.527297	6.3164997	6.1966863	6.5278068	5.0053883	6.4570007	5.8892264	7.1629934	0.18916444	4.486096	7.131219	1.7485055	6.6360655	2.8719041	4.848036	5.6542096	4.9995756	5.85276	6.4414806	4.3455033	2.4114816	5.1827407	6.4850817	6.3421764	5.8584595	6.546602	5.8032465	4.873818	6.902102	3.9383256	6.725585	7.011118	2.8400102	5.8902097	6.661311	2.1827579	1.6915853	3.3631544	5.676365	5.9993105	5.5478454	6.1095276	4.8125286
ACTN4	5.941349	7.316372	7.2451324	7.02372	7.960897	6.7219195	6.90121	6.559662	5.934955	7.9696617	6.1116962	5.699899	6.93602	6.257366	6.1891904	6.5975614	6.5749984	7.387932	7.3296885	7.5217648	6.452849	6.627948	6.324795	7.655666	7.402047	7.1697454	7.0007987	5.610312	6.743119	7.837516	6.255491	7.3864403	6.9269943	6.933937	7.188813	7.1685543	7.2304306	7.6954703	6.671411	7.1710367	6.8674974	6.6725993	6.3517575	6.975103	6.984131	6.9541717	6.6816106	6.812283	6.9353256
ACTR10	6.0970125	6.3069215	6.889707	6.679729	6.338226	6.243155	7.561451	7.397773	6.5634217	4.881643	6.910035	7.7023377	6.008958	7.3311787	6.8455877	6.3930535	7.2071877	5.479963	7.560755	6.5171237	6.9651823	6.5769773	6.942169	5.593662	7.01727	6.4837956	5.5087113	6.748072	7.2806005	6.3787265	6.5038705	6.7768054	6.3668714	6.7007236	6.64052	6.6377482	7.7085075	6.8647213	7.029575	6.6357684	7.3574166	6.8804855	6.774626	6.0296345	6.046376	6.821104	6.446127	6.4498835	7.051507
ACTR1A	5.8096304	5.900435	6.5144534	6.862441	7.1060014	5.203556	6.642401	8.033013	6.0665684	7.2523847	6.1228337	6.737274	6.698347	7.006157	6.453146	6.2918158	7.2948093	6.1870203	6.9850235	6.5726237	6.9260025	6.3067245	5.9943886	6.1754813	7.0244145	5.252905	6.5766807	6.8455877	6.983932	6.8449926	6.6694307	7.148495	6.8229876	6.5712385	6.936119	6.3710203	6.4963546	7.201526	6.5689626	6.755998	7.227848	7.1246657	7.1758037	6.3600554	6.09652	5.7131414	6.8328996	6.6143866	6.9308624
ACTR1B	5.460707	5.1268535	6.45364	6.2666435	5.7256985	5.172336	6.1173134	5.44986	5.492184	6.8780065	5.359347	4.8782616	5.6493087	6.403825	5.7727084	5.794408	6.198659	5.836645	6.562432	6.019	5.930234	6.2847075	5.768978	5.6395087	6.3388186	6.1255937	5.299765	5.275794	6.2560835	6.3506713	5.9727364	6.321931	5.665874	5.612663	6.2414775	6.5535274	6.2524314	6.618544	6.463724	6.0001965	6.7946424	5.7293286	5.359347	5.3733	6.3110685	6.1128783	6.684284	6.05524	6.159704
ACTR2	6.045293	5.720597	5.839494	6.345041	6.7868137	5.517612	6.5109916	7.19805	5.419185	5.04484	6.2255917	6.0283546	6.1191864	5.9655523	6.495069	6.341979	6.4920034	5.316141	6.1737065	6.208327	5.113547	5.7766356	6.5935035	5.6853857	7.165774	6.528598	5.781348	5.2265215	6.4633284	6.46758	5.1492977	6.381987	6.110809	6.045293	5.7594566	5.8482394	5.8953223	6.436341	5.8899145	5.7339406	5.896502	5.86416	6.4301133	5.8969936	6.0775037	5.6267705	6.4690633	6.1162295	5.827606
ACTR3	5.152991	5.514091	5.3819866	5.3715434	6.644282	5.1226764	6.2650647	6.1929383	5.1321964	5.922955	5.8372345	5.400924	5.7484636	5.651073	5.9328895	5.675776	6.2847075	6.165719	5.9650607	5.8285885	5.1412325	5.587394	5.959747	4.6513295	6.7514405	5.9495144	5.592487	4.4329257	5.5515647	5.802166	4.8227525	6.8008857	6.41598	6.4850817	6.555506	6.4669867	5.660777	6.486564	5.869664	6.0649924	5.49414	5.691858	5.900435	6.028748	6.3294363	5.840182	6.312155	6.1556616	6.1868234
ACTR3B	4.5058794	3.2539997	2.8114889	4.2117643	3.2047698	3.7918162	5.153769	4.8063564	4.512859	4.6217666	4.139966	3.9392605	3.4263232	4.3391333	3.926924	3.4475646	4.7944007	4.169888	4.905899	4.566837	3.7907958	4.191432	4.3469296	4.2180095	4.73006	4.588012	4.06951	4.4542017	4.552759	5.5475516	3.464653	4.9363604	4.355489	3.8807282	4.958809	4.104335	4.2040076	4.766648	4.781389	4.1627107	5.5184927	4.6478724	5.0290356	3.2750566	4.6380806	4.478931	4.472532	4.370141	5.0268064
ACTR3C	2.1243687	1.5704931	1.0427017	1.3219714	1.8480612	1.3896317	0.73994064	1.372987	1.1699992	1.682619	0.6781482	1.1635615	1.1111153	0.33353373	0.99286234	1.646188	1.0976789	1.4647238	1.7570888	1.3785836	0.90309465	0.6600121	1.1310111	1.9449196	1.3618348	0.41153392	1.3785836	0.6871335	2.0143566	1.5310872	0.4542836	1.2079737	0.77407175	0.7991509	1.2750628	2.2448986	0.64164835	1.438321	0.89538705	1.0909218	1.8719059	0.5161281	1.3219714	1.3674041	1.372987	0.5161281	0.7571259	0.9561472	0.52618414
ACTR5	3.3190758	2.0942454	3.5643952	2.7740042	2.4222932	2.35336	3.3547602	3.0161672	2.801203	3.6645017	2.9467254	2.4751515	2.858012	2.9049497	3.5084655	2.5286033	2.885558	2.6713238	2.8797655	3.9411304	3.8369648	3.636888	3.4776647	2.0566328	3.2032545	2.861979	3.7048984	2.873804	2.8176663	3.0089824	3.2615225	3.1177168	3.6881933	3.3377168	3.285374	3.5945456	3.0179203	2.9672017	3.323396	3.6610935	2.6848261	3.1276321	2.5059025	3.3305993	3.4383016	3.7718782	3.9680746	3.323396	4.145721
ACTR6	5.9498096	3.51102	4.1611056	4.352636	4.2187667	4.95697	6.004528	5.15581	5.0356283	3.4343078	5.2180543	4.9240766	4.577087	5.192175	5.693721	4.0080857	5.1155863	3.9439354	4.6588197	4.732274	3.974535	5.514091	5.5478454	5.258553	5.3301816	4.8938174	4.7959437	5.158629	5.2539763	4.980495	4.3320045	4.892851	4.715339	4.0187807	4.8693748	4.5084605	5.030296	4.758653	4.7360277	4.732851	4.604118	5.1444387	4.778787	4.2110076	4.907349	4.723036	5.082383	4.77291	5.4565043
ACTR8	3.7949715	3.196926	3.9809036	3.077263	4.0721436	2.4776952	4.355489	3.7071147	3.3248365	4.7824492	3.3785126	2.9690335	3.3923497	3.5020814	4.920305	3.7290154	3.1779623	3.5173166	3.2764916	4.2086425	4.2047644	4.223404	3.7876415	3.4763904	4.7344875	3.1618717	4.669002	3.7158902	3.6971438	3.5360394	3.8599517	4.4995704	4.145721	3.472477	3.614739	4.352636	3.9059129	3.6182292	3.7928371	3.5147612	4.093411	3.9401956	3.9864311	3.6893003	4.157896	4.0626454	3.7224517	3.1985302	3.1634705
ACVR1	3.0993264	4.2326813	3.662199	3.326277	5.1453137	2.3673747	3.2585666	4.4209113	2.6937842	2.9049497	3.1193984	3.0321317	3.1309094	2.35336	3.554602	4.571722	2.6599495	3.3161964	3.040914	3.9411304	2.5435026	3.7037904	3.35052	2.662223	3.8923836	3.2327108	3.2311022	3.0461872	3.475116	2.9486403	2.6040845	3.2463925	3.109402	2.8419895	3.0179203	2.8032591	2.9411564	2.8719041	2.833903	2.3950968	4.1976714	3.8062966	3.8470125	3.5521321	3.3840277	1.8679093	3.913661	3.0267782	2.5728972
ACVR1B	5.5963054	3.4329467	4.9909544	5.471556	4.4548697	3.9597445	5.06094	4.904932	4.3030324	6.61221	4.6752477	5.600223	5.3030787	5.445951	5.1933417	3.9800608	5.607667	4.8996162	5.642742	5.714809	4.4302554	5.4915	5.467255	4.299425	5.921283	5.6120753	5.504897	5.0595818	6.3794184	6.339708	4.3770895	5.7529783	5.2539763	4.9141164	5.744931	5.2280784	6.2193756	6.033376	5.7521935	5.6351967	5.577701	5.5726094	4.8156147	3.9298205	5.4329576	5.3373985	5.6005173	4.89575	5.2630334
ACVR2A	3.1634705	1.7697916	4.027697	3.4672909	3.0374002	3.0053918	3.8237622	3.6960363	2.9745312	3.4893212	4.6576676	3.9551597	3.4789393	4.4521976	4.0008655	2.8836555	3.9486113	2.8439693	4.598748	3.8894925	4.13591	4.280921	4.320507	2.9107578	4.6421123	4.121861	3.5097427	3.0925262	4.309584	4.043567	3.389545	4.3978486	4.5704765	3.480305	4.464034	4.227285	3.7474256	4.660453	4.4011827	4.0883274	4.2180095	4.028542	3.3190758	3.4489272	4.073837	4.229557	4.464034	3.9718194	4.1350613
ACVR2B	2.759159	0.58506453	2.8560293	2.7928972	1.6041348	2.3561764	5.1379285	2.58014	3.1953225	4.30009	3.1243558	3.0959697	2.9523847	3.516039	3.8688931	2.0108204	4.3491163	3.1795635	3.7377093	2.8560293	2.7527683	3.6904073	3.8052752	4.3052163	4.0008655	2.9164824	4.1448717	3.6792474	4.426918	3.629992	2.6017451	3.5285475	4.6253166	2.8114889	3.8499906	3.818651	3.9107666	3.4114554	3.418162	3.577768	3.351963	3.1026838	2.381341	1.3505546	3.035644	4.4679484	3.9259896	2.8719041	3.2387896
ACVRL1	3.4841294	4.139966	4.105182	3.914595	4.460788	3.8884666	4.46728	3.5729122	4.043567	4.4449453	3.471203	2.922211	4.328393	3.4462929	3.6530826	4.058321	3.5582623	4.0391526	3.7452042	4.7393003	4.7644324	2.858012	3.8166068	3.7559433	4.504637	4.365954	3.8757882	3.0993264	4.257785	3.7792945	3.7398372	3.7559433	3.4815795	4.245657	2.8679328	3.8669367	3.923187	3.4633799	3.8590202	3.1521926	3.5173166	3.0496159	2.4302716	3.8728063	4.6576676	3.2295833	2.5993228	4.4976587	2.7676876
ACY1	3.7856007	3.6960363	3.2956998	2.5059025	4.1177135	3.0232692	3.622915	2.8278	3.4982522	3.7570546	2.7247078	2.4880433	3.340601	3.182678	3.8797028	3.800169	3.139152	3.9212253	3.3030677	4.105182	3.952353	4.2326813	3.1602726	3.7718782	3.8846438	3.9259896	3.1375563	3.3575578	2.6111913	3.0755882	3.3561137	3.7181077	3.5322928	3.7082229	3.1358721	3.8459888	3.7071147	3.2357497	4.0652785	3.283938	3.8052752	3.374355	2.8298626	3.533572	4.0857863	3.3923497	3.548473	3.8914511	2.9763644
ACYP1	5.166308	4.0391526	5.01973	5.707354	3.3715541	6.4486966	5.770549	5.629612	5.272774	5.2094913	5.8414598	6.4346604	5.214551	6.318672	5.3327174	4.2615767	6.442469	6.2918158	6.071001	4.9378114	5.1201515	5.812282	6.4814224	6.7461896	5.9952745	5.620598	4.4659433	6.0662727	6.244142	5.721676	5.410396	6.0237265	5.816899	5.034755	5.744931	6.1116962	6.2406883	6.1053886	5.8693695	6.214344	6.2395043	5.7529783	5.439601	4.351875	5.3746667	6.8182297	5.214551	5.5435395	5.9720473
ACYP2	3.0840538	4.0303254	3.374355	4.223404	4.650753	3.1309094	3.4436588	6.008367	3.2016497	3.3964221	3.3391588	4.6264677	3.7623339	3.5509427	3.974535	4.2772217	3.4515622	4.5322766	4.3902287	4.592133	4.0223465	3.8884666	3.542255	4.506549	4.2964826	3.126038	2.4594207	3.914595	4.5204144	3.2463925	2.8217013	3.4005864	3.053134	3.2172594	3.288336	3.5850086	4.145721	4.006304	4.4134755	3.752795	4.3168974	3.9597445	5.104808	2.8298626	3.5373187	2.9260318	4.2898397	3.077263	3.7949715
ADA	2.9107578	3.058325	4.827287	3.0548935	2.111051	2.9927914	4.0417824	1.2079737	4.370141	3.8419878	2.5921443	2.1408155	3.403303	1.6229928	3.6322906	2.1538265	2.9837008	2.281006	3.0303762	4.3348556	4.7671294	2.144065	3.0959697	1.8953143	2.7506392	3.0303762	2.835967	1.7093155	1.5509181	4.382706	2.9818661	3.923187	3.8359418	4.359009	3.512206	4.6147633	3.7939506	3.5223372	4.942068	3.7538133	2.7845142	1.8197037	1.3841319	4.9078326	3.9634879	2.8757908	2.9260318	4.474442	2.2868881
ADAL	3.1243558	1.6041348	2.0704064	2.7887046	2.7420428	1.8639895	2.7462974	3.5729122	2.0669782	2.7026677	2.2234745	2.1731734	2.6017451	2.7247078	3.2764916	2.275051	2.833903	2.1505704	3.370199	2.700467	2.700467	3.2615225	2.8400102	2.358994	3.176361	3.1457145	2.6690476	2.111051	2.72683	3.218777	2.35336	2.9708657	2.6461546	2.2419004	3.1193984	2.9560432	2.4276652	3.4699292	2.6803508	2.8953352	2.9203012	2.914574	3.22342	1.9928074	3.0179203	2.5582678	3.4019444	3.182678	2.8933442
ADAM10	3.6814604	3.8934097	4.6780343	4.598748	5.6253004	3.7792945	4.3469296	3.8923836	2.914574	5.749838	3.9088063	3.7158902	4.669002	4.484185	5.0634623	5.170683	4.772428	4.7409363	5.1106334	4.7681894	3.2735322	4.6814938	4.5348606	5.541289	5.2491074	4.894784	4.8505454	2.5607593	5.089177	4.9174037	3.326277	5.3589563	4.969941	4.4315906	5.858951	4.6662164	4.752201	5.2449203	3.890425	4.7565346	4.324117	3.7549245	3.9316895	4.067817	4.799607	4.223404	4.820727	4.3483562	4.549696
ADAM11	1.9928074	1.6960089	3.8247845	3.6530826	2.3103974	4.3778505	4.6276193	0.4751773	3.4409347	5.5894504	2.8914404	2.722501	3.1810763	4.4653707	2.990955	1.0704504	4.3008494	3.4128146	4.6170654	3.5173166	4.455538	1.8679093	3.9945843	4.4121413	5.0618134	3.416893	2.017971	3.2342303	4.530459	5.307075	4.650177	4.8639665	3.3277178	4.629347	5.393017	4.3673816	5.4773235	5.3837433	5.4147906	4.8899517	3.308911	5.460707	4.240352	2.111051	4.365288	5.1333623	3.053134	5.055702	4.1787677
ADAM12	3.0267782	2.3305569	3.7192168	0.6323527	2.3868396	1.8399782	2.5704846	0.78250456	1.8639895	2.0072117	3.2448716	1.0841396	3.308911	2.090876	1.2203858	0.7312613	2.260073	1.2690824	0.6323527	3.2928257	2.3103974	1.646188	1.8480612	1.3841319	2.8757908	1.641562	1.2690824	0.58506453	0.55591464	2.5385325	2.0391898	3.1842802	2.6111913	1.989139	2.8757908	2.6461546	2.6848261	2.3646336	2.250979	1.9818863	2.3477314	3.0461872	1.9336054	4.715916	2.5728972	2.3363295	1.7093155	3.4087374	0.6323527
ADAM15	5.8579683	5.9361353	7.0082407	6.3930535	6.306132	5.2376184	5.6310816	5.039603	5.601105	5.486122	4.8227525	6.3379297	6.620029	6.4783573	6.1682825	6.354029	5.5027456	5.944202	6.301195	6.658737	6.9083495	6.3486958	4.430923	5.394384	5.9930105	6.6318083	5.7766356	6.0513988	5.3121443	5.8740873	6.0132895	5.812282	6.2936916	6.4609556	5.5275903	6.244537	5.744146	6.4104457	6.7748237	5.49502	6.7558	5.6733255	5.1674747	6.2492733	6.2119765	6.191163	6.064598	6.532654	6.365093
ADAM17	3.0108218	3.7484436	4.142419	3.3391588	4.1976714	2.6323006	3.6322906	2.9011374	2.3391378	4.0223465	3.5285475	2.6088495	3.3074725	3.3477237	4.6340494	3.7365992	3.196926	3.053134	3.7158902	3.8268294	2.7698212	3.7876415	3.844965	3.2280643	4.0090237	3.8309202	4.6644874	2.1603448	4.2787395	3.890425	2.8419895	3.7354891	3.8338957	3.1026838	3.6960363	4.1177135	3.5582623	3.9212253	3.0789382	3.5071886	3.4854045	3.1779623	3.370199	3.7549245	3.8777454	3.3420432	4.192944	3.5033581	3.9864311
ADAM19	3.7907958	2.9690335	3.9173963	3.8991938	3.4621067	4.5515146	4.106878	0.6871335	2.8460355	3.5969307	3.7365992	3.9164622	4.374329	4.6444163	1.8237927	3.554602	4.2667904	3.255522	4.552759	3.658791	3.6218123	2.835967	3.2956998	4.618217	4.106878	3.0496159	3.2357497	1.7697916	3.4515622	3.575294	2.873804	4.212616	5.01973	3.6792474	4.0823984	4.385467	4.1659217	4.448285	3.6656072	4.190581	4.237984	3.7409475	2.0635524	3.8459888	3.5273602	3.6792474	3.0959697	4.105182	2.757028
ADAM1A	1.5753416	0.0	2.2047992	2.2172682	0.05672351	1.1441122	2.9183917	0.0	2.0840685	4.9681015	0.6600121	0.16362981	2.1473167	0.5656918	0.72254187	1.0635976	0.0	1.646188	2.931679	2.6017451	0.9561472	3.7125642	2.3074434	1.8679093	3.5897763	2.3950968	3.7060065	0.0	2.881667	4.12516	1.5509181	3.6724257	3.1177168	2.687107	3.622915	3.2645686	3.4087374	3.904046	4.4100447	2.4383416	2.4060423	3.4475646	0.4957945	1.1243894	3.344838	3.1985302	2.4854136	2.6713238	4.0045223
ADAM20P1	0.887589	0.42232955	0.7571259	1.3785836	0.08420307	1.0072758	1.2016847	0.41153392	1.0072758	1.2631196	0.8640384	0.50599486	1.0072758	0.77407175	0.9855609	0.5656918	0.59464574	0.887589	2.2986703	1.3104153	1.182776	0.5754108	1.0704504	1.9030752	2.017971	1.0773331	0.64164835	0.18916444	1.8073926	2.0391898	1.3219714	1.8156192	1.4276745	0.94119436	1.2750628	0.94119436	1.7355312	1.8278862	1.7225369	2.137568	1.7049433	1.3505546	0.43305513	0.5754108	1.1111153	1.0976789	1.3334688	0.8797943	2.7824624
ADAM22	4.5558233	1.8991928	3.2705736	3.1243558	3.7060065	2.518523	3.549662	3.8757882	3.2585666	3.7267964	3.5298264	3.2509565	3.475116	4.132609	4.5223274	2.392343	3.962552	3.4489272	3.9955215	4.30009	3.0479455	4.5963516	3.7026825	3.2327108	5.47312	4.1827364	3.8480358	3.7354891	5.2780347	5.60228	2.9837008	4.7393003	3.5582623	3.416893	5.104808	3.7856007	3.9392605	4.2623353	3.5933533	4.249446	3.8052752	4.569231	4.4601192	1.6870991	3.7344718	5.202778	4.3978486	3.4436588	3.8659122
ADAM23	2.6826303	2.313273	3.3673987	2.5873902	6.3280535	2.313273	2.1922038	3.5862005	1.9524055	3.255522	3.1293151	3.35052	2.5969849	3.3248365	2.7247078	4.6982203	3.4475646	3.5632052	4.1350613	4.8889856	1.9745712	3.1779623	2.757028	3.3547602	3.8298974	3.0548935	3.3045058	2.6229951	3.5789592	3.0321317	2.4594207	3.3305993	3.107722	2.0072117	3.9504821	2.5134885	2.8032591	3.051375	3.0600853	2.7781897	3.5595436	3.2418303	3.5360394	1.4854795	2.759159	3.094292	3.4436588	2.8156068	3.187485
ADAM28	1.0357134	3.0000522	3.4995286	1.4699609	3.3490767	1.929841	3.1342769	1.2928126	1.5110093	1.8797659	1.2690824	1.7268628	1.6870991	0.9486982	0.28699607	4.736605	1.3562181	1.0635976	2.3248699	2.5921443	1.4436299	0.8156711	1.0357134	1.9184216	3.6507812	0.8156711	1.3162155	1.3505546	2.003606	2.0976171	0.89538705	3.3291585	3.860976	1.2928126	2.9597902	1.4854795	1.9635481	2.662223	3.317636	1.9928074	0.9336372	2.0531387	1.9069613	2.7655544	3.3161964	1.7355312	2.7420428	2.9634519	1.5361298
ADAM32	0.097748086	0.8640384	0.5361526	2.0143566	0.43305513	0.2987822	1.1375494	0.7908371	1.0215282	0.31045547	0.7312613	0.83196074	0.72254187	1.2449315	0.55591464	0.8560811	0.58506453	0.59464574	2.2660909	1.2510145	1.0841396	2.1827579	0.7312613	0.3449496	1.8319125	1.400608	0.71378523	0.6600121	1.6229928	1.1570914	1.5160799	1.0286552	0.7049559	1.3896317	1.5607548	0.62302387	1.5160799	0.7991509	1.2449315	0.94119436	1.5801983	1.049722	0.9855609	0.35624728	0.71378523	0.9855609	1.372987	1.0215282	1.6323309
ADAM33	1.3505546	2.961621	2.9542139	0.7908371	3.7125642	1.182776	1.4060217	0.014497611	1.7005076	0.5656918	0.3449496	0.2987822	0.6871335	0.6691063	0.6960962	1.5946169	0.59464574	2.9411564	0.7571259	3.9955215	0.11116745	3.983714	0.20175661	2.4880433	2.662223	2.0391898	0.71378523	0.042784035	0.43305513	0.9336372	1.682619	1.6960089	2.8197267	2.2172682	1.6915853	1.9069613	1.1310111	2.1342454	2.0531387	0.8797943	0.16362981	0.8480885	0.5656918	0.5361526	0.90309465	1.0976789	0.89538705	2.4828672	0.15068647
ADAM8	3.26905	6.1430416	4.972265	3.855017	1.6599709	2.1144347	4.077224	1.2987429	3.0891716	3.5729122	2.6736007	2.2172682	3.7907958	3.080702	2.304571	2.7527683	2.653049	1.9373734	4.649025	2.8053157	4.3944197	4.4659433	3.0391572	2.9260318	4.223404	1.9260064	1.9561163	2.6461546	2.887547	3.9279516	3.1177168	4.538497	3.8480358	4.3617673	4.0161533	3.8328729	3.9818404	3.979124	5.467646	4.1333637	3.6598964	2.6461546	1.0286552	5.257385	4.6011453	3.3561137	3.288336	3.8659122	3.9764078
ADAM9	3.4208817	4.6524816	5.2008324	3.6345894	4.51219	2.565662	3.6859796	2.7761395	3.2433507	2.7845142	4.4508615	3.4019444	3.7824473	3.393707	3.2387896	4.455538	3.3798685	2.7485106	4.1177135	4.4679484	3.7781818	3.6334856	3.4356692	3.2387896	4.9034824	4.207129	2.6667721	2.5435026	3.856041	4.019719	3.4672909	3.7613149	3.542255	3.5885842	3.7224517	4.151383	4.22577	3.730125	3.6264071	3.5862005	3.577768	3.5557916	3.6135447	5.032138	4.843499	3.549662	3.3277178	3.9800608	3.923187
ADAMDEC1	1.996404	2.4541852	4.1001906	2.6438859	0.7991509	4.196159	5.4032683	2.6276045	4.5509405	4.326303	3.5789592	2.5945642	3.9030194	0.8560811	0.2751237	1.4542183	3.3377168	2.2357514	3.5273602	1.0976789	4.134212	1.0909218	3.4789393	2.9672017	4.4501934	1.1441122	1.2570579	4.33343	2.260073	3.2898624	1.6599709	4.3341904	3.7750297	4.4215784	3.9448705	5.2118263	2.8560293	4.6831274	4.8967166	3.8489668	0.7485362	3.8688931	2.961621	2.7070708	5.6307874	3.991866	2.6252575	4.873335	4.7197647
ADAMTS1	2.8114889	6.2918158	4.8419547	6.319956	4.8885026	1.5898027	2.2479775	4.8889856	2.8933442	2.6252575	3.7484436	3.3992286	5.5746655	1.608838	3.8875341	5.3923335	2.526123	4.4982324	5.2361584	5.357883	4.4835167	4.0823984	2.189079	5.5594926	3.4594698	4.1723437	4.187462	1.5110093	4.693221	2.111051	3.6610935	2.8679328	2.4249787	4.402612	3.3673987	4.4528656	3.5981236	2.2141287	2.6461546	2.914574	4.1739497	2.906943	3.6859796	4.4561105	4.0874805	1.7991133	3.0652797	2.7761395	3.2265458
ADAMTS10	3.51102	3.936456	4.41481	5.5184927	3.7750297	2.9963772	5.6164837	3.3659537	3.1618717	4.8444643	3.5385067	4.434929	3.9982402	2.201667	4.3764234	4.6775537	1.5656528	5.790775	5.9300365	6.303466	6.0706067	3.0072305	4.9363604	5.831634	4.3764234	5.0789866	3.8884666	3.1276321	5.371251	6.2002378	5.8560033	4.668426	4.3247824	5.1485205	4.649601	3.3433957	4.014371	4.4835167	4.220375	4.5267277	5.835171	5.6188345	3.3561137	3.9570308	5.666463	3.1489089	3.5460038	4.7756076	2.1505704
ADAMTS12	1.636943	2.1009912	3.0072305	1.1044103	1.8991928	0.73994064	1.0072758	0.25107563	0.71378523	1.2203858	2.4302716	0.83196074	2.4880433	1.0909218	0.82382965	1.8719059	1.0566703	0.8560811	0.9782476	2.531084	2.5849729	0.6781482	1.1375494	0.72254187	1.8237927	1.5946169	1.4060217	0.5656918	0.4957945	0.5361526	1.3334688	1.2928126	0.9486982	1.7398738	1.0841396	1.3045712	1.2079737	1.0072758	0.6323527	0.55591464	0.6323527	1.8073926	0.99286234	3.5059116	1.682619	0.9782476	0.9709231	1.5558652	0.3786144
ADAMTS13	4.605844	2.833903	4.055689	3.9570308	1.8115393	3.516039	4.015215	2.6276045	2.8797655	4.7246714	3.2172594	3.1985302	3.9909291	3.326277	4.1135674	3.35052	2.9653702	3.7824473	3.3964221	4.8991327	4.8836718	5.5363965	4.0134325	4.0686636	3.6870863	3.6881933	3.9634879	2.1077466	4.757594	5.07724	4.1561966	3.6792474	4.3434114	2.6206496	3.8894925	4.598748	4.488007	4.12846	4.297242	4.4161444	4.3778505	3.9173963	2.687107	2.6229951	4.2187667	4.4202433	4.446949	3.974535	3.969947
ADAMTS14	1.0704504	1.8639895	1.4594975	1.1441122	0.78250456	0.7485362	1.2327062	0.18916444	0.7049559	1.6508209	1.5898027	0.15068647	2.4302716	1.182776	2.0426729	0.9184638	0.41153392	0.9184638	1.0773331	1.2750628	2.2839465	0.9336372	1.0144353	0.5754108	0.887589	2.1009912	0.4751773	0.32205167	0.6691063	0.7908371	2.3477314	1.0215282	1.0286552	1.7485055	0.48553726	1.718147	1.3104153	1.2510145	1.438321	1.1441122	1.0635976	0.9635397	0.28699607	2.7970064	1.7613178	0.5361526	0.6871335	1.6599709	0.32205167
ADAMTS17	0.9486982	0.76562524	2.1243687	0.6136316	0.4957945	0.7991509	1.0000511	0.46478304	0.8156711	1.5160799	1.3785836	0.23891501	0.59464574	0.8797943	0.042784035	0.6323527	1.2141696	2.914574	1.2631196	2.722501	1.2987429	4.2102504	1.6960089	1.1506449	1.6599709	2.9634519	2.720295	0.94119436	1.7866592	1.608838	1.3449054	1.2510145	1.2449315	1.7866592	2.3448386	1.6781452	1.9671944	0.4751773	0.9486982	1.5210948	0.11116745	0.58506453	0.35624728	1.3562181	2.0566328	1.5898027	1.3841319	1.5310872	2.090876
ADAMTS2	3.3277178	3.601702	4.7985463	2.7070708	3.1375563	4.3909907	3.4356692	3.4100962	3.2735322	4.1779175	4.893334	3.577768	4.5993237	5.0290356	2.3868396	3.5619237	4.0008655	5.4445834	3.7377093	5.3750567	4.95697	4.4215784	4.715339	3.9551597	4.836454	4.1529875	2.1922038	3.6182292	2.7158847	3.1634705	4.014371	4.3667154	4.1682825	4.317562	3.2280643	5.0232196	3.4236023	2.7781897	3.326277	4.777727	4.0090237	6.136042	5.2222395	4.679764	3.1842802	5.4405775	4.054843	4.410712	2.0531387
ADAMTS4	2.8114889	6.483005	4.7490234	4.882609	1.9745712	1.4594975	2.3074434	1.7005076	1.9855485	3.2898624	3.3045058	1.6229928	5.985727	2.6111913	3.9392605	3.9241211	1.9709185	3.6915145	4.0417824	3.5223372	4.5552487	2.090876	3.4957001	5.253197	2.4114816	4.100944	2.275051	1.3785836	2.2479775	1.718147	2.5753107	1.7137631	1.6736089	3.549662	1.7137631	5.553326	3.4672909	2.4114816	2.7377057	1.9928074	3.5557916	2.3248699	1.5110093	4.1707377	3.9259896	2.0143566	1.8679093	2.8797655	3.165159
ADAMTS7	3.7004666	1.7398738	3.418162	2.9203012	3.014414	2.3785129	4.61179	1.1044103	2.3978515	4.095106	1.8639895	1.4957263	3.6747303	2.493141	4.7376637	2.6713238	2.848016	2.7485106	3.2219017	3.882686	5.0622015	3.7365992	2.914574	3.7060065	3.7591846	2.7290382	3.883618	1.7740363	1.6736089	4.3688087	4.279498	3.9690106	3.3248365	4.1383624	5.048331	3.8440347	4.0417824	4.0347385	4.179524	3.768727	2.6803508	2.176366	1.7398738	3.2342303	3.818651	3.4343078	5.415474	3.9383256	4.220375
ADAMTS8	0.07052474	1.182776	1.2570579	0.87191325	5.6690116	1.2690824	0.13763218	0.17644595	1.3785836	2.541017	1.883629	1.7268628	1.9745712	3.1293151	0.014497611	5.2719946	3.5570726	0.8560811	2.5921443	1.33921	1.0144353	0.76562524	2.3363295	2.9708657	0.6136316	2.9260318	0.31045547	0.042784035	1.1441122	2.1408155	0.55591464	2.9560432	3.2403097	2.0496476	2.835967	2.5704846	3.285374	2.5059025	1.0357134	3.1985302	1.0976789	0.52618414	0.48553726	1.0976789	1.3045712	1.9373734	0.22663648	1.5801983	0.35624728
ADAMTS9	5.1810875	4.5198402	4.641536	2.8797655	4.3680477	1.8359431	4.0661244	2.1243687	3.3547602	4.729002	4.0187807	3.4263232	3.8011904	2.6323006	6.221152	5.2521257	2.8114889	4.184249	2.757028	3.77401	4.1060305	4.017936	4.6570916	2.4541852	4.537923	4.2927814	6.214147	3.3923497	3.5273602	4.4134755	3.4019444	2.9392428	3.0426714	4.931717	1.372987	3.377157	3.0197616	2.4672816	4.0883274	2.6644974	2.8197267	2.931679	1.8399782	4.614092	4.273523	3.0687146	3.1309094	5.1189857	2.4356506
ADAMTSL1	1.5210948	2.7070708	2.7312467	1.9818863	4.123463	1.718147	0.5361526	0.40063623	1.6041348	0.887589	1.5160799	0.5161281	3.7771618	1.2928126	0.46478304	4.509704	1.0215282	1.5898027	1.7570888	2.687107	0.8640384	1.7740363	0.3674849	3.473842	1.8600012	2.281006	0.6041816	0.23891501	1.2570579	0.32205167	1.646188	1.4906301	1.1375494	1.0976789	0.7571259	1.790782	1.0000511	1.2327062	1.2265649	0.44372052	1.2016847	0.6691063	0.6781482	3.0703888	1.4751447	0.52618414	0.4957945	1.8440175	0.08420307
ADAMTSL2	1.2631196	3.1699586	4.7092795	3.377157	3.9708831	1.7355312	2.8135476	3.0891716	3.0617578	2.9763644	2.0000036	3.1618717	3.308911	1.7570888	3.5933533	3.5582623	2.58014	3.3219557	3.844965	4.5928044	3.3462808	2.0875094	3.9955215	3.2956998	3.6426833	4.722459	2.700467	3.0232692	3.1375563	4.1333637	3.0479455	2.7290382	2.7928972	2.4880433	3.0652797	3.2265458	3.3477237	2.899232	3.5097427	2.9355035	2.7970064	3.2794518	2.226541	2.3074434	3.4995286	2.0738373	2.250979	2.9203012	2.9726982
ADAMTSL4	2.1858785	4.1976714	2.4854136	2.144065	3.732252	1.5410504	1.3896317	0.2751237	2.4594207	1.4854795	0.77407175	1.1570914	1.6276582	1.5110093	1.372987	3.200045	0.58506453	2.2720363	2.3701975	3.0179203	1.718147	1.6645559	0.887589	1.8639895	2.9260318	1.4222745	1.0704504	0.6871335	2.1177437	1.3334688	2.2172682	2.3477314	2.636916	3.1473117	1.636943	2.5385325	1.5008324	2.0875094	2.3561764	1.5607548	2.238825	1.8639895	1.049722	2.6915858	2.922211	1.9524055	2.017971	2.3673747	1.9818863
ADAP1	5.1778784	3.3785126	3.7655766	3.9241211	4.7543197	5.0206027	4.110175	3.1375563	1.8278862	5.0130434	5.0281634	5.7985325	4.8017282	2.2141287	3.786621	4.056629	1.5849965	2.4436457	5.0062604	3.5298264	5.033883	3.9117002	3.7290154	5.0643353	5.5197644	4.9112163	3.8227396	2.7761395	5.37574	3.3909926	4.0984955	5.030296	5.040476	3.6814604	5.1803093	4.7037973	2.8053157	1.7949808	5.2418046	3.3277178	4.632322	5.7103944	5.4847536	4.378517	5.21027	4.5198402	4.8499665	3.0374002	5.3276463
ADAP2	2.5210829	3.3045058	2.5921443	2.8176663	3.4854045	2.4383416	2.7845142	1.2869579	2.292776	3.419522	1.8115393	2.961621	3.1489089	2.0669782	1.4594975	4.246414	2.1570847	2.0531387	3.3561137	3.2986646	3.2764916	1.6229928	1.8719059	3.176361	3.1060424	1.6781452	2.0942454	2.0072117	2.6848261	1.8953143	2.7180896	2.7026677	2.2570662	3.2357497	2.1505704	3.9764078	2.5607593	3.4289541	2.5993228	2.9542139	3.0089824	2.8156068	2.2047992	3.638084	3.7398372	2.4828672	1.9107777	2.6461546	2.5435026
ADAR	4.9264946	5.6055126	6.918267	6.609537	6.409062	5.143662	6.1087394	5.7238345	5.1285048	6.5276084	5.212216	6.465603	6.5076294	6.337337	6.084104	6.296061	6.0248094	5.403659	7.1005416	6.7179575	5.7221665	5.8801823	5.8963056	5.7655425	6.720731	6.992167	6.9677615	5.42358	7.101931	6.747379	5.819944	6.75471	6.5560007	6.182089	6.6869583	6.495069	5.9724407	7.2680817	6.461549	5.9909434	7.1751084	6.609141	6.811094	5.3473473	6.3563013	6.434462	6.2835236	6.340596	6.399872
ADARB1	2.2357514	3.0303762	3.40602	3.7591846	4.482179	2.6758783	3.2524781	2.5607593	3.0267782	3.4263232	3.3334818	3.4594698	3.6645017	1.7740363	1.7005076	4.693221	3.0338876	2.0531387	4.5969267	4.715916	4.0329547	3.1602726	2.9523847	3.9644237	3.9718194	4.267549	2.861979	2.3978515	4.112719	2.695983	2.9260318	3.285374	3.7897754	3.0391572	3.7803144	3.6472838	3.7970133	3.255522	3.9928036	3.622915	3.5897763	3.182678	2.807373	3.2599998	3.176361	3.6971438	2.5459888	3.4633799	2.6690476
ADAT1	5.540408	3.0823777	4.0807047	4.387467	4.4796	3.9316895	5.1305447	4.328393	4.1260085	5.2195144	5.092963	4.1260085	4.692067	5.053956	5.426315	4.051366	4.319747	3.819673	5.1440506	4.7543197	3.6507812	5.608549	5.287583	5.0009317	4.791798	4.4718633	4.9382954	4.019719	5.1164603	5.2589426	4.252478	4.814071	4.9340386	4.7263074	5.0997586	4.928332	4.2935405	5.369787	3.9392605	4.501482	4.6718845	4.474442	4.7208233	4.4442773	4.6982203	5.007617	4.861939	5.498247	5.343738
ADAT2	2.0286055	2.0000036	3.214136	1.7093155	1.3104153	1.9928074	3.3117886	1.5849965	1.9184216	1.5704931	2.5459888	1.0635976	2.541017	2.6088495	2.8599954	2.5898085	2.0461588	1.8600012	2.4880433	2.8914404	2.4356506	2.6064248	2.7290382	1.3951445	3.288336	3.6610935	1.8073926	1.5310872	2.3248699	2.4356506	2.4329605	2.722501	2.858012	2.3701975	2.6158772	2.2419004	2.189079	2.7527683	2.8319256	2.451569	2.201667	2.7026677	2.31615	2.0496476	2.5235612	2.3103974	2.931679	3.196926	2.526123
ADAT3	1.682619	2.3248699	3.3030677	1.5310872	1.0144353	1.3674041	3.003641	1.2141696	1.608838	2.6915858	1.3674041	1.0976789	2.1731734	2.9690335	3.2463925	1.875834	1.9107777	3.0267782	1.7866592	1.5558652	2.2357514	0.80744386	2.5160465	1.8520371	1.7697916	2.6576767	2.3248699	2.3477314	1.6508209	2.4329605	2.313273	2.0807064	2.3420277	1.7866592	1.5753416	1.8953143	1.7005076	1.8073926	1.8156192	2.6415339	1.6915853	1.5558652	1.5410504	2.189079	1.8914397	2.5134885	2.3391378	2.4114816	1.9709185
ADCK1	3.2509565	2.6599495	2.7290382	3.3785126	1.9635481	3.8369648	3.7181077	2.5873902	4.0232854	5.619128	3.6881933	3.3320408	2.1699827	4.65421	3.2735322	2.7247078	4.115169	2.211069	3.9982402	3.419522	3.9288862	3.104363	4.7766676	3.288336	3.7886617	3.5668676	3.7192168	2.7527683	4.1227093	4.426918	3.5059116	4.1333637	3.5704393	3.0179203	3.472477	4.402612	4.710434	3.9298205	4.588012	3.7213426	5.0729704	3.3964221	3.0874949	3.1226733	3.8298974	3.9097397	2.700467	4.0161533	4.046104
ADCK2	3.7970133	5.0853925	4.820727	5.4069786	5.318286	3.768727	5.138317	4.604693	5.0827713	5.6058064	4.605844	5.669894	4.7944007	5.546573	4.531033	5.0535684	5.5288625	3.8359418	5.7644625	4.669579	5.5813236	4.145721	5.2652736	3.923187	5.015272	4.6206155	3.5385067	5.4419456	5.316141	5.5363965	4.568082	5.3736906	4.6513295	4.857497	5.091701	4.7597127	5.0098453	5.434325	5.450251	4.5404105	6.0465727	5.1243277	5.063074	4.0470433	4.9439063	4.720246	4.738819	4.9936666	5.2953796
ADCK3	5.3491035	4.275799	5.8561993	6.2222366	4.4783583	4.4093776	5.5232863	4.4087105	5.2164974	5.546573	5.2953796	4.965294	4.9850464	6.296456	5.580736	4.841472	5.0045166	4.146476	5.2004433	5.6164837	5.2872906	5.8055053	5.1651416	4.916437	5.142787	7.083864	5.5055814	5.3646154	5.588569	4.7517195	4.9955072	4.873818	4.94768	5.5235796	4.7881355	5.2719946	5.5567517	4.4422736	5.238397	4.7861114	5.604043	4.566837	4.2117643	3.8972344	5.5319934	5.1910076	5.2087126	5.365981	5.407369
ADCK4	5.530428	4.1177135	4.6746707	5.058709	5.075105	4.6599727	5.302299	5.0130434	4.2372265	4.3624334	4.0045223	4.4886756	4.809442	4.8885026	4.5576425	4.3868003	4.813493	5.501474	5.214162	5.116072	4.5843697	5.1858525	4.4601192	5.9328895	4.775029	4.766648	4.780811	4.4202433	4.852959	5.5637994	4.622342	4.835971	4.753838	4.157896	4.9868865	4.4718633	4.688222	4.9387784	5.001319	4.5843697	5.359639	4.861939	4.7240944	3.7876415	4.5366783	4.5650167	5.079763	4.6310744	4.828831
ADCK5	3.7344718	2.8053157	3.381315	3.5509427	2.3016198	3.9945843	3.549662	2.260073	2.9011374	3.8359418	3.0874949	2.8053157	3.6564891	3.4208817	2.9411564	3.2750566	3.0338876	3.9634879	3.4995286	3.8155847	4.51219	3.6690164	2.9392428	5.1338477	3.196926	1.9411447	2.9467254	2.7180896	3.5147612	3.7312348	3.2433507	3.7939506	3.6159327	3.4208817	3.5311053	3.8894925	3.72467	3.3729997	4.6976433	4.105182	3.533572	3.7876415	2.9708657	2.4956913	3.947676	3.9891486	3.5311053	3.612351	3.855017
ADCY1	1.6781452	1.6915853	3.5147612	3.900127	2.700467	2.0496476	4.8052955	3.4528344	4.0356774	4.775029	3.2311022	4.588012	3.8499906	4.578908	3.4982522	2.35336	4.0161533	3.5185032	4.4816055	4.5783324	5.4899354	4.473774	5.054441	3.9107666	4.4489527	3.6870863	3.9827774	4.41481	3.4672909	5.2276897	3.0108218	4.622342	3.6264071	3.6253042	4.4375997	3.45547	2.1243687	5.54716	5.558905	3.3132277	5.7142205	5.323356	5.0026755	0.78250456	4.342746	2.980032	4.351209	4.2712474	4.700432
ADCY10P1	0.62302387	0.7485362	2.8914404	1.9598305	0.5754108	1.9818863	3.2372699	0.9260758	1.1310111	1.480339	1.9928074	1.400608	2.5921443	2.003606	1.8639895	2.211069	1.0427017	2.35336	1.7311943	2.3561764	3.5046349	2.7991471	2.0875094	1.3449054	2.4776952	1.6645559	1.5110093	2.7290382	3.5789592	2.650778	3.0197616	2.176366	3.6848729	3.7655766	2.2419004	2.1144347	2.7180896	2.4168446	2.720295	2.8914404	2.6937842	2.9373295	1.2327062	1.3505546	2.4141626	2.899232	4.014371	2.833903	3.1010048
ADCY2	0.042784035	1.2016847	1.9745712	4.909282	1.8399782	0.44372052	0.0	2.2296095	0.08420307	1.400608	0.13763218	4.958809	3.326277	0.4542836	0.014497611	1.4751447	0.014497611	0.72254187	5.644703	3.1026838	2.8933442	4.4796	2.6438859	4.121012	1.9260064	2.0669782	3.308911	1.4647238	4.2645154	0.22663648	0.25107563	0.4957945	0.11116745	2.1538265	2.1077466	0.35624728	0.20175661	6.025499	3.4867706	0.5361526	6.3773437	1.9145979	3.3190758	0.11116745	1.8156192	0.05672351	3.283938	1.1635615	0.028709901
ADCY3	3.8807282	5.74444	5.5567517	5.394384	6.3614383	4.0027404	4.640384	5.1210256	4.674094	5.6718545	4.8052955	5.102283	4.6627584	4.2509623	5.696859	5.761812	4.4429417	4.715916	5.4238734	5.4222126	5.433934	5.2820296	4.290599	5.161448	5.5640926	5.167086	4.9397464	4.592133	5.974803	6.5218716	5.557926	5.1942177	5.0276785	5.361786	5.7139263	5.350469	5.686464	5.315751	5.359639	5.1333623	5.627946	5.6870522	6.376059	5.81739	5.585828	5.229247	5.775065	5.186631	5.4686236
ADCY4	2.0669782	2.4032838	4.189825	4.7452683	3.1858823	3.182678	3.617035	1.5160799	2.9855356	3.9542239	2.4905915	1.7398738	4.547207	3.1779623	2.885558	4.8841543	2.7377057	4.2265277	4.169132	5.196163	5.4208455	3.3785126	2.9429832	3.9030194	4.9141164	4.2094936	3.3950648	0.80744386	2.1505704	2.9049497	3.9735985	3.8718746	4.179524	5.148909	2.695983	4.3596745	3.9644237	4.5322766	4.3483562	3.1342769	4.198523	2.8319256	1.2388669	3.5322928	4.578908	3.212619	2.931679	4.946229	2.7676876
ADCY5	1.883629	1.8032506	2.5873902	4.1440225	3.155477	2.250979	2.9946277	3.1026838	2.144065	4.5515146	1.8991928	3.5582623	3.3420432	3.2735322	0.9709231	2.9486403	2.4032838	3.0089824	3.2265458	3.6218123	3.4019444	2.1858785	2.8797655	3.3533165	2.6346498	2.9982147	2.9297671	2.448954	4.4548697	3.7856007	2.9373295	3.7655766	2.833903	2.858012	4.417479	3.193808	3.5632052	4.096801	3.4621067	2.6276045	3.907873	3.9373908	4.344172	1.4854795	3.5717216	3.2956998	3.0267782	3.0338876	3.1276321
ADCY6	4.2180095	3.4475646	4.5077915	4.8535385	4.840507	4.231924	4.7092795	4.054843	3.7257793	6.247201	3.838918	4.0746837	4.6662164	4.689279	5.465985	5.105584	4.067817	4.614092	5.104808	5.397117	4.667369	5.302299	4.3791833	5.340227	5.679502	4.605844	6.0216584	4.4776893	5.673031	6.0972095	4.2645154	5.1131587	4.710434	4.3448377	4.4495254	4.229557	5.2322645	5.6718545	5.4269013	4.77291	5.37818	5.9902544	4.380612	3.2898624	5.1039333	4.9982195	5.3334002	4.514772	3.8480358
ADCY7	2.1985369	2.6736007	3.5619237	3.8816602	4.0356774	2.8135476	2.8560293	2.5160465	2.2296095	4.2883215	2.1505704	3.2265458	3.8440347	2.887547	3.0303762	4.297242	3.5185032	2.9049497	4.6559386	4.248688	2.3420277	2.9448977	2.166716	4.1602564	4.5613775	3.9764078	2.9011374	1.4594975	3.2433507	4.5428996	3.1667585	4.7360277	4.609392	4.654786	4.910249	4.055689	3.8797028	4.4073763	4.3611016	4.229557	3.3881881	3.1570752	3.5185032	2.9818661	4.237984	3.7398372	4.179524	4.1827364	3.5993161
ADCY8	2.9634519	2.1009912	0.15068647	0.9108029	2.1570847	0.35624728	0.042784035	0.028709901	0.8156711	1.2388669	4.781871	1.7949808	0.11116745	2.3016198	0.028709901	1.400608	1.0773331	0.13763218	0.9635397	0.042784035	0.11116745	0.18916444	0.014497611	2.3840897	0.124459624	0.0	0.72254187	0.21424463	4.297242	2.914574	1.0976789	4.1118712	3.4222422	0.40063623	0.042784035	3.752795	0.87191325	1.1177393	0.32205167	2.2660909	3.6610935	1.2016847	1.1891137	0.54605496	0.32205167	0.90309465	0.014497611	1.3785836	0.0
ADCY9	1.9709185	2.0286055	2.9355035	2.6713238	3.574103	2.5631685	1.8359431	1.8197037	1.9855485	3.5957382	2.5873902	2.2479775	3.1922045	3.22342	2.5582678	2.7845142	2.7158847	2.9523847	3.139152	3.0993264	1.7613178	1.2016847	2.9260318	2.8933442	3.9020865	3.1293151	1.6645559	1.8359431	3.7591846	3.5873923	2.176366	3.374355	2.1858785	2.6758783	3.4594698	2.931679	3.3030677	3.0993264	2.790758	3.3547602	2.7824624	2.648508	2.757028	2.6644974	2.7462974	3.3964221	1.5753416	2.9745312	2.7970064
ADCYAP1	5.390967	6.7047844	0.58506453	3.8797028	9.028462	0.25107563	7.0358267	0.05672351	1.6599709	5.6316695	1.438321	4.915567	1.2510145	1.989139	2.704869	6.1781445	0.13763218	1.6323309	1.4594975	1.0144353	2.1342454	1.5898027	1.1310111	0.55591464	5.063074	2.0426729	5.2433624	1.3562181	3.8866017	4.346264	1.9411447	4.089175	3.1667585	1.2987429	1.636943	0.94119436	0.44372052	3.6334856	1.6870991	0.124459624	0.25107563	2.275051	5.933381	0.13763218	4.30816	0.25107563	3.8104758	1.5210948	1.3896317
ADCYAP1R1	4.587341	2.8258238	3.7803144	4.7267885	3.9990838	3.7026825	4.047889	4.6147633	3.0789382	4.965294	3.9059129	4.964907	3.8032327	3.6904073	3.2824125	3.1731594	3.935428	4.495747	4.3970866	5.030781	4.246414	5.23684	3.67132	4.2471724	5.527297	5.706765	4.3638606	4.608817	6.1128783	6.6017184	3.0250237	4.9955072	4.3497825	3.22342	2.4032838	3.4607427	4.615915	2.899232	4.1440225	4.01165	5.104322	5.850991	5.943218	2.8053157	4.148929	5.257385	5.047846	1.9411447	4.414143
ADD1	6.4237876	6.8635316	7.8961635	7.787937	7.6579547	7.2294374	7.6275077	8.044371	6.4635262	7.869477	6.5033765	6.9631987	7.3420115	7.4996867	7.044064	7.3799796	7.1935806	7.2474174	7.2228813	7.384453	8.094483	7.5686126	7.2061944	7.4793005	7.64681	6.558771	7.103321	7.476914	7.827659	7.2905364	7.403141	7.847273	6.8186264	6.8184285	7.5617495	6.902102	7.581843	7.409503	7.935002	7.5444417	7.4196434	7.4148717	6.924019	6.371515	6.8012824	7.3058386	7.644323	7.643527	6.821798
ADD2	4.1268573	2.493141	4.689279	5.0098453	4.6746707	5.3248186	5.038731	4.699855	4.8830914	5.638921	5.2087126	5.1412325	5.6616592	5.6487207	5.0188584	3.6287968	6.00945	5.007617	5.7082367	5.048331	4.7376637	4.766648	5.7484636	5.287973	5.9403653	5.8860803	4.8328834	4.4456134	5.4541593	6.59677	4.7623134	5.9632893	5.597579	5.245991	6.146295	5.2525153	5.804523	6.370527	5.6909747	5.43159	5.316921	5.022832	4.7618313	4.416812	5.359639	5.379254	5.2887526	4.955615	5.589157
ADD3	4.5552487	3.2372699	5.3589563	5.346957	6.7894893	3.9097397	5.036113	5.1263676	3.7147815	5.0759783	4.3089194	3.7834675	5.696859	5.117723	6.488641	6.238221	4.9662623	4.7944007	6.331115	5.3323274	3.5993161	6.800291	4.244899	5.067343	6.7784896	3.9202914	6.618247	4.0849395	5.799907	5.763972	4.1440225	6.329337	5.8711386	5.818667	6.16493	5.4409685	5.517612	6.562729	4.854504	5.556458	4.9574537	4.9178877	4.097648	3.7060065	5.066567	5.2237964	6.6963663	5.462075	5.4393077
ADD3-AS1	2.361813	0.2987822	1.1375494	1.7311943	1.1635615	1.0566703	1.7225369	1.4115105	0.7991509	1.2327062	0.54605496	1.2510145	1.480339	0.78250456	1.8032506	1.0704504	1.0773331	1.2079737	2.548476	0.80744386	1.1177393	4.908799	0.6960962	0.7571259	1.7005076	0.11116745	3.7430756	0.8400183	2.0875094	1.6276582	0.7571259	1.608838	1.6323309	0.8797943	1.7697916	1.6599709	0.9184638	1.9855485	1.2016847	1.2869579	1.7949808	1.2327062	0.8797943	0.44372052	1.0000511	0.9709231	3.418162	1.2327062	0.9108029
ADGRA1	2.6111913	1.3951445	3.612351	4.303792	2.2419004	3.0161672	2.961621	4.7766676	2.090876	3.7771618	0.7571259	3.288336	4.150533	3.1953225	0.0	2.6644974	3.890425	3.1325932	4.9537764	2.8972402	3.212619	2.8237624	2.6040845	3.4369402	4.4561105	0.83196074	0.042784035	2.757028	4.2241607	5.3733	2.4276652	3.7474256	2.8836555	5.5819106	5.092963	3.488046	4.701586	1.8197037	5.0561867	4.37509	5.1634893	4.441606	4.369475	1.3562181	2.722501	3.2311022	4.097648	2.0976171	3.882686
ADGRA1-AS1	1.3951445	0.35624728	1.6135489	2.1276844	0.55591464	0.8480885	1.6870991	2.0807064	0.6781482	1.4168864	0.21424463	1.0773331	1.3674041	1.6508209	0.0	1.1243894	1.6508209	1.6135489	2.757028	1.1699992	1.6229928	2.003606	1.1954168	1.9222491	2.4276652	0.6600121	0.0	0.8480885	2.2868881	3.480305	0.8400183	2.021513	1.6599709	2.72683	3.0374002	1.6736089	1.9486238	0.7908371	2.304571	2.1954083	3.480305	2.3477314	1.8639895	0.42232955	1.049722	1.8600012	1.8991928	0.8480885	2.3391378
ADGRA2	3.3659537	3.7430756	4.0452585	3.430315	5.4570913	2.6064248	3.3377168	2.58014	2.9818661	4.0303254	3.215653	1.3951445	4.4489527	2.35336	3.5471926	4.700432	2.7290382	3.6415794	3.5668676	4.6814938	4.073837	3.214136	3.0215151	4.5090346	3.9945843	5.319359	3.0267782	1.4115105	2.0976171	3.4263232	3.6357846	3.5582623	3.3631544	3.176361	2.8599954	3.516039	3.6518857	2.9855356	3.4828546	2.9011374	2.786652	3.5873923	2.5084577	4.053151	4.188218	3.0635188	2.2720363	3.8757882	1.9928074
ADGRA3	3.8620002	1.5008324	3.5570726	3.6971438	2.8894503	2.8156068	4.4574466	3.155477	2.9523847	4.4369316	3.7970133	3.389545	3.8459888	4.1730995	5.9925184	2.533566	3.6758363	3.4763904	4.078917	3.549662	3.6194236	5.166308	4.5686564	2.9486403	4.2094936	6.6471534	5.3001547	3.6040883	3.5570726	4.4282527	3.6076682	3.5173166	4.491829	3.4982522	3.6310952	3.6724257	4.4052796	4.478931	4.1554413	3.1570752	3.4275932	4.1834927	3.1537902	2.9203012	3.9781873	3.4436588	4.871403	4.2824388	3.4249628
ADGRB1	2.7803257	2.4620397	3.9579663	3.336275	2.226541	3.9579663	3.072151	3.8816602	3.5298264	2.1922038	3.7071147	2.9672017	4.096801	3.9164622	0.46478304	2.189079	4.1293087	4.2683077	3.7613149	4.6334734	2.858012	4.9146	3.7970133	4.163466	3.5668676	4.749505	3.4275932	2.4568024	4.2667904	4.9378114	3.2032545	3.403303	3.6345894	4.1077256	3.9164622	4.3476906	4.757594	3.2764916	4.4601192	4.988242	2.4541852	0.3674849	3.249435	3.207891	3.283938	4.581399	2.1177437	3.7398372	4.3161373
ADGRB2	5.300447	4.438935	6.335362	6.537105	4.3680477	5.6802864	5.2491074	5.8796906	4.8278656	6.0121083	5.2391763	6.188796	6.033869	7.135786	5.2891426	5.469601	6.541359	6.540073	6.487059	5.5729036	5.816604	5.8902097	6.2420697	5.8457828	6.729052	5.233043	4.5674114	6.5207834	6.805544	6.274244	4.877778	6.821996	6.1191864	6.059574	6.703893	6.2951727	7.3604975	6.7553043	6.6518064	6.7580786	6.7065673	6.5488777	6.5368085	4.9931817	5.0139155	6.869976	6.1460977	5.4587526	6.1807084
ADGRB3	2.8519788	1.6870991	3.947676	5.0356283	5.226132	2.226541	4.6229177	4.372235	3.17476	4.230409	3.855017	4.6449924	4.588012	4.480937	5.152991	4.286898	3.5521321	3.6287968	5.6132507	4.5783324	4.1755557	4.6129413	4.1554413	3.7876415	5.2407336	3.8470125	4.0874805	4.0832453	5.740613	4.8011494	3.6668048	4.6363525	3.7813344	3.2720082	4.0721436	2.687107	4.70601	5.1818657	5.1222878	3.2928257	5.9219713	4.9708123	4.422913	2.5059025	3.7644646	3.4275932	5.5825963	3.3603556	3.799055
ADGRD1	1.4115105	2.3420277	2.3191085	2.8094308	2.2079334	1.2388669	1.7697916	0.33353373	1.5993719	2.7158847	1.4115105	2.4828672	1.1891137	2.2172682	0.15068647	2.5435026	1.9745712	1.5704931	2.1827579	2.4114816	1.2327062	0.9184638	1.0215282	1.7005076	1.5849965	0.7485362	0.72254187	0.43305513	3.4249628	1.929841	1.8156192	2.263081	2.2868881	4.7020664	2.0072117	2.3561764	3.8510141	1.8440175	2.021513	1.2570579	2.3646336	1.0976789	0.6600121	1.641562	1.6553925	2.8719041	2.0426729	1.9069613	1.3951445
ADGRE2	0.31045547	2.4620397	1.2449315	0.50599486	1.2079737	0.35624728	1.4330235	0.31045547	1.0357134	1.8032506	1.1111153	1.0427017	1.0427017	0.52618414	0.33353373	2.7158847	0.62302387	0.48553726	1.3505546	1.2265649	1.5946169	0.31045547	0.55591464	1.0215282	2.0250578	0.72254187	0.41153392	0.22663648	1.3841319	0.7312613	0.64164835	1.3334688	1.1954168	1.9486238	0.9260758	2.6667721	0.9782476	1.4594975	1.682619	1.3505546	1.0704504	0.54605496	0.43305513	2.7949514	2.4568024	1.049722	0.6871335	1.4647238	1.2570579
ADGRE5	3.196926	6.287275	6.7303395	5.1051955	5.4864154	3.3117886	4.6123652	2.2326796	4.3476906	4.3582478	2.887547	3.636888	4.1333637	2.6017451	1.7485055	5.0452275	3.9069393	2.887547	5.4269013	4.821692	4.5033937	1.9818863	2.5753107	4.741514	4.301609	3.077263	2.2448986	2.358994	3.1890876	3.5173166	3.6656072	4.7109146	4.710434	5.113547	4.301609	6.3134384	4.189825	4.2509623	4.6943746	3.4789393	3.7344718	2.650778	2.2047992	5.9104652	4.7463274	4.019719	3.182678	5.1193743	3.2764916
ADGRF3	1.1635615	0.25107563	1.7824702	1.618267	0.50599486	1.8032506	0.6041816	0.25107563	0.4751773	1.3896317	0.3786144	0.62302387	1.182776	1.3674041	0.9635397	0.4542836	1.3505546	0.52618414	1.1243894	1.0144353	0.52618414	0.2751237	1.4115105	0.7049559	1.1954168	1.1891137	0.6041816	0.32205167	2.166716	1.8359431	0.9561472	1.7225369	1.646188	1.1177393	2.833903	1.7740363	1.4906301	1.3562181	1.2327062	1.6870991	0.9782476	0.6960962	1.2928126	0.87191325	1.1310111	1.2570579	1.2203858	1.1111153	1.2079737
ADGRF5	3.5223372	3.9708831	4.6328974	5.0312653	4.216495	2.3673747	3.012574	2.7761395	2.9504688	3.4841294	4.4402704	2.922211	4.9671335	2.4982426	3.377157	5.246381	3.072151	3.4776647	4.7042785	5.4376464	4.3596745	3.1342769	3.1440291	4.270583	5.1077204	4.6270437	3.0548935	1.7049433	3.6859796	2.263081	2.922211	3.2418303	2.8836555	4.096801	2.3420277	3.8923836	4.3476906	3.5789592	2.6644974	2.914574	3.6870863	3.5570726	2.8197267	4.097648	4.346264	3.3205156	2.5160465	3.7463148	3.2750566
ADGRG1	3.5322928	3.9155285	6.3938437	5.125979	5.6214795	5.8691726	5.4551363	3.9392605	4.438935	6.5633225	3.9486113	5.751114	5.7967644	5.8055053	2.5360487	5.0781136	5.558905	4.236469	5.8819513	5.282419	5.439601	2.6088495	4.6484485	5.1642666	4.6264677	5.4738045	3.7279058	4.2957234	4.604693	6.636956	5.2230177	5.87163	5.0832567	5.7928367	6.148168	5.66362	6.327856	5.2075458	5.691269	5.777421	4.9288154	5.1473546	4.904932	5.247549	5.098885	6.1415625	4.34132	5.1882844	5.791855
ADGRL1	4.304552	3.2016497	5.548433	5.843523	4.2979064	5.1184998	6.021068	4.4456134	5.4332504	5.808157	5.3391542	5.971555	6.036035	6.42359	5.182255	3.8104758	6.338621	5.2467704	6.109823	5.1321964	5.279886	5.512233	5.9029913	6.0671587	5.554011	6.1846533	5.700194	4.9855304	5.799907	6.8608546	5.0925746	6.5689626	5.714809	5.4131303	6.4580884	5.330962	6.1663103	6.717264	6.0225444	6.460758	5.767702	5.353005	4.4262505	4.4776893	5.081898	5.497954	4.6960087	5.712062	5.5087113
ADGRL2	1.9671944	3.0303762	4.4757795	4.055689	4.267549	1.7398738	4.5404105	3.072151	3.5348513	4.4989014	3.8011904	3.3334818	4.6328974	4.356155	5.0072293	3.7729905	3.6780488	4.154592	3.340601	4.0417824	5.0434823	5.719223	4.985918	3.283938	3.4383016	4.5397406	4.7902555	3.2063751	1.744222	1.6781452	3.8227396	3.969947	3.6610935	3.0652797	2.3016198	2.9597902	2.8560293	3.6040883	5.9152837	4.18113	4.547207	6.050513	4.8455257	2.835967	4.273523	3.7771618	4.364622	3.7918162	1.3674041
ADGRL3	2.4032838	2.4383416	2.4222932	4.1026397	4.365288	2.0840685	3.6792474	2.9855356	2.500795	2.4087207	4.3067355	4.010806	2.7312467	4.0187807	3.890425	3.165159	3.6461797	2.636916	3.8338957	2.4436457	3.542255	4.042628	3.5717216	3.711548	3.4100962	3.4854045	3.6960363	2.1858785	4.7279434	4.5613775	3.2063751	4.4093776	4.164316	2.9335911	3.7824473	3.0703888	4.3434114	4.3944197	4.495747	4.1177135	4.476352	3.7409475	3.601702	2.7180896	2.9946277	4.473774	3.9316895	2.8659477	4.7861114
ADGRL4	2.3305569	3.4422967	4.0452585	4.1675267	4.738819	2.2570662	3.5236156	3.4396634	4.026852	3.7474256	3.0391572	2.989119	3.9928036	2.350545	3.0617578	4.77079	3.471203	3.0840538	3.8480358	4.4495254	4.9537764	2.7824624	3.2463925	2.500795	3.853993	4.027697	2.722501	2.0976171	2.1009912	2.3646336	3.627602	2.8639631	2.8933442	4.820727	1.9449196	3.8579962	4.528546	3.3590019	2.9542139	2.9373295	4.0072417	3.3348334	2.211069	4.55027	4.4601192	2.6848261	2.3561764	4.0942583	2.704869
ADGRV1	1.3785836	4.054843	2.722501	2.877778	1.2449315	1.6276582	0.014497611	0.22663648	0.72254187	3.1457145	0.23891501	0.9635397	2.0566328	0.33353373	0.6323527	1.3449054	1.9336054	2.2326796	2.1635296	0.18916444	0.042784035	1.9486238	3.220384	0.90309465	0.8480885	0.28699607	2.5509644	0.15068647	4.184249	2.3701975	0.042784035	2.3103974	3.5285475	0.9486982	3.5945456	2.6438859	3.3964221	2.313273	1.5993719	1.875834	2.3561764	0.16362981	0.44372052	0.23891501	0.11116745	2.9107578	0.22663648	1.5558652	1.6781452
ADH1B	1.0072758	5.7771263	2.4672816	4.2287993	7.2381787	3.636888	2.0250578	0.014497611	5.0729704	1.0000511	1.608838	3.126038	0.6781482	3.014414	0.028709901	5.095487	0.887589	3.8217175	3.7644646	5.01973	0.042784035	1.9818863	0.44372052	4.05052	5.2280784	1.9486238	0.887589	0.08420307	3.3547602	2.3646336	0.55591464	3.0687146	4.1227093	7.870572	3.7634456	2.021513	1.4060217	3.475116	3.077263	1.9373734	0.17644595	1.1635615	4.2949643	0.31045547	3.9059129	2.3868396	2.111051	4.372235	2.1473167
ADH5	5.2376184	5.5220146	5.2776446	5.740613	6.5165305	5.088304	5.9632893	6.1420555	5.485438	6.1197777	5.788909	5.930234	5.598754	5.86072	6.408864	5.7527823	5.941349	5.031653	6.0008855	5.806586	5.336618	5.8427367	6.6577473	4.7902555	6.1135683	6.375763	6.241675	5.5348306	5.8557076	5.5561643	5.878511	6.2449317	6.142647	6.116821	6.3170924	5.5655613	5.49502	6.22125	5.865438	6.070804	5.6890135	5.705196	5.895519	5.542561	5.721676	5.4541593	6.0163417	6.3380284	5.5319934
ADHFE1	1.2869579	2.6599495	2.6415339	2.8836555	3.3603556	1.4751447	2.392343	1.9671944	1.5558652	2.6276045	2.263081	1.1375494	1.6229928	2.1473167	1.790782	3.9945843	1.0427017	2.3561764	2.790758	3.2295833	1.875834	2.8699183	2.060053	2.4276652	3.1177168	1.1954168	3.0496159	0.8797943	3.2311022	2.021513	2.021513	2.618221	2.4905915	2.8894503	2.7803257	2.8439693	2.144065	2.9241211	2.8540468	2.0072117	3.814563	2.0669782	2.653049	0.99286234	3.003641	1.887569	3.1618717	2.7949514	2.7355804
ADI1	4.036523	5.2168865	5.1420097	4.0134325	5.8003983	3.8268294	4.675824	4.8629045	3.825807	4.5428996	4.2913575	4.0815516	4.302368	4.533616	4.9068656	5.135014	3.8669367	4.1448717	4.5904083	4.675824	4.528546	3.7354891	3.9818404	3.7949715	4.464702	4.3154726	4.3757563	4.6982203	4.751142	4.852959	4.864932	3.966296	4.198523	4.614092	3.8963013	5.361396	4.4495254	4.5404105	4.313953	4.1026397	4.7824492	3.8963013	4.24111	4.8718863	4.635777	3.9982402	3.9288862	4.6864915	3.9854941
ADIPOR1	5.197719	6.1037135	6.5281034	6.557683	6.1767635	4.7677073	6.1087394	6.2462144	5.262644	5.8604255	5.6114874	5.962108	5.9136124	6.194516	6.1485624	6.225197	5.734431	5.135014	6.076617	6.253616	4.8609734	5.365981	5.953942	4.9150834	6.017228	5.7295246	5.8462744	5.125979	7.2392716	5.9236436	5.224575	5.7766356	5.7868466	5.80688	5.8469625	6.250952	5.989566	5.9986215	5.77369	5.946465	6.6527967	6.1210594	6.5949883	6.0902133	5.8532515	6.2230263	5.397507	6.193333	6.2585506
ADIPOR2	4.1160173	4.313288	4.5963516	3.9504821	5.4743905	4.3799453	4.781871	4.190581	4.231924	5.495998	4.1779175	4.4375997	4.8052955	4.7835093	4.495078	4.2927814	4.816097	4.095106	4.382706	4.640384	3.8419878	4.063492	5.0487185	3.5348513	5.385793	4.8943005	4.9936666	4.3729963	5.1619334	5.2964516	4.462029	4.762891	4.819666	4.930266	5.0925746	4.4011827	4.778209	4.695432	4.650753	4.9931817	4.095953	5.0634623	4.494409	4.547781	4.4802685	5.2630334	4.309584	4.9354897	4.7246714
ADIRF	1.6553925	5.655092	4.6970663	5.642742	7.2351	5.1642666	1.636943	4.87971	5.722755	1.4854795	0.6960962	3.4944243	1.6960089	1.6041348	1.9709185	5.515656	3.1026838	5.803443	5.0695744	5.636079	2.9126656	2.7803257	1.1954168	4.547207	5.486122	3.926924	1.8073926	1.3674041	2.8599954	1.6690792	3.3798685	3.9726622	3.9049792	6.5278068	2.4356506	2.9335911	3.658791	3.2172594	2.9164824	2.4114816	3.5134835	3.3923497	4.469858	3.885576	2.9690335	1.6229928	1.7782153	3.7484436	2.7548978
ADIRF-AS1	0.23891501	3.3477237	4.540985	4.4087105	2.003606	1.7005076	3.5619237	2.6276045	1.3104153	3.7104397	0.94119436	2.2660909	3.991866	3.9439354	2.8135476	2.8400102	2.6848261	2.9279428	4.561952	2.5160465	2.6803508	4.7463274	2.2479775	2.8953352	1.5310872	2.5873902	2.1009912	1.5753416	4.1739497	4.184249	3.4128146	3.326277	2.1177437	3.4409347	4.857497	2.7158847	3.9049792	4.1529875	0.72254187	0.6781482	5.1715584	1.9486238	1.9598305	2.9946277	0.8156711	1.5160799	3.6870863	4.0807047	4.446281
ADK	3.1193984	3.5322928	4.1227093	3.6598964	4.787172	2.5459888	3.6803536	5.1651416	3.5862005	3.0600853	3.7093313	3.7093313	3.7761421	4.7098565	4.5521846	3.9202914	4.799607	3.952353	4.9231095	4.3074	3.9173963	3.7365992	3.5534127	3.2509565	4.752201	3.592161	2.5753107	3.9909291	3.962552	3.6938212	3.869918	4.2086425	4.127611	4.5765123	4.3791833	4.2637568	3.8659122	4.403279	3.9288862	4.1118712	4.6432643	4.5235705	4.9264946	4.05052	3.8237622	3.5717216	4.2218895	4.28538	4.6752477
ADM	4.1602564	8.413533	7.4619985	6.2004347	4.482848	2.3248699	4.18113	4.406709	4.1586514	5.3961406	6.7978134	4.838963	3.5801506	2.493141	4.0626454	4.459451	3.097648	4.787172	6.480434	6.0918884	6.5673795	6.101151	4.6129413	3.1408367	6.1369295	5.661365	2.757028	4.350543	6.914201	4.402612	4.3469296	3.7570546	3.7136729	4.3483562	3.8338957	6.2794757	5.345201	3.403303	2.9963772	4.559462	5.91548	2.801203	3.7181077	6.882667	5.225743	4.106878	3.542255	3.285374	4.5963516
ADM2	1.3104153	0.76562524	1.5410504	0.5754108	0.59464574	1.3219714	2.144065	0.42232955	1.6736089	1.1635615	1.1954168	0.2631601	2.313273	0.2751237	0.7908371	1.6135489	1.3277426	0.5361526	0.7485362	0.9108029	0.5361526	0.8400183	0.8156711	0.73994064	1.3951445	3.0669532	0.58506453	0.097748086	0.52618414	1.3449054	0.38968015	1.3562181	1.5849965	0.6960962	1.3785836	3.035644	1.0286552	1.2570579	1.7398738	1.883629	0.22663648	1.1310111	1.4276745	1.5753416	2.0566328	0.9709231	1.2987429	2.3074434	1.3841319
ADM5	2.8953352	1.4115105	2.7420428	1.7697916	2.848016	2.0391898	2.4249787	0.65087	2.4672816	3.3923497	2.4168446	1.618267	2.531084	3.8470125	2.263081	2.392343	2.500795	1.3562181	2.0531387	2.1077466	2.7398314	1.0215282	1.9411447	1.5160799	2.4356506	3.6403835	1.6781452	1.1954168	1.2510145	2.2357514	3.4672909	2.885558	2.8699183	2.6017451	1.9709185	2.8439693	2.2357514	2.2047992	2.1985369	3.0461872	2.0840685	1.9818863	0.23891501	3.6825671	1.5753416	1.718147	2.704869	3.1489089	2.4956913
ADNP	4.6662164	3.6064749	5.364908	4.988242	5.169128	4.5279713	5.4966826	5.1201515	5.0026755	6.2244077	5.4182086	4.969941	5.2342114	5.79264	5.352615	4.578908	5.517906	4.441606	5.7557263	5.4168415	4.2698245	5.8129697	5.857772	4.6970663	6.09652	6.226677	5.8032465	4.5765123	5.4819183	6.2043805	5.0720973	6.208129	5.9731293	5.580736	6.1574364	5.461391	5.623831	6.329831	5.4876866	6.0329823	5.3892097	5.209881	4.864449	5.450544	5.3373985	6.028157	5.9660444	5.4669623	6.4456325
ADNP-AS1	1.5160799	0.9486982	1.5753416	1.8032506	1.1891137	0.9108029	1.7268628	1.3896317	1.646188	2.3219886	2.7949514	2.121055	2.3448386	2.0496476	1.9598305	1.3896317	1.9222491	1.3674041	2.3219886	2.3334424	2.5873902	2.58014	2.137568	1.8237927	2.1043677	2.0942454	1.4594975	1.2327062	1.9184216	2.381341	1.5110093	2.4854136	1.9449196	1.9184216	2.3561764	2.511014	1.9260064	2.8914404	2.531084	2.3868396	1.9745712	1.8032506	1.1506449	1.4751447	2.350545	2.0426729	2.4276652	1.9486238	2.238825
ADNP2	2.6415339	2.9597902	4.511616	3.5260816	2.9392428	2.2868881	4.4561105	2.469904	2.8176663	4.237984	3.207891	2.881667	3.3715541	3.4789393	3.7060065	2.7970064	3.0891716	2.5631685	4.017936	3.3320408	3.2094967	2.4803216	3.4841294	2.5945642	3.617035	3.9392605	3.577768	1.9222491	3.3992286	4.669579	2.9763644	3.673532	3.8227396	3.8288748	4.2847157	3.7665958	3.5582623	3.9936469	3.4409347	3.8708496	3.4275932	3.080702	2.7420428	4.0080857	3.0179203	3.6322906	3.5557916	3.8708496	3.8052752
ADO	3.1060424	2.8135476	4.0008655	2.9946277	3.7886617	3.3320408	4.2883215	4.056629	3.7771618	3.3377168	4.1945515	3.1473117	3.934493	4.602296	4.5235705	3.4343078	4.9231095	3.212619	3.3715541	3.3420432	2.531084	3.8757882	4.2979064	2.906943	4.364622	4.100944	3.39778	3.786621	3.0635188	3.8807282	3.9011533	4.587341	4.30816	4.1481743	4.458783	3.9467409	4.015215	4.650753	3.9250555	4.634625	3.1473117	3.5825336	3.0738254	3.6803536	3.9298205	3.8991938	3.9420652	4.5373483	4.3341904
ADORA2A	2.6438859	1.7485055	3.72467	3.9430006	2.636916	2.4751515	4.7197647	4.3483562	3.8440347	5.461098	3.17476	2.9927914	3.814563	3.8247845	3.7516837	3.323396	2.6111913	6.701318	4.6960087	3.1160357	4.24111	3.4789393	4.622342	4.07553	3.4462929	3.4621067	3.8268294	3.7224517	2.6088495	5.930234	3.8328729	4.3491163	3.4581063	3.7312348	3.837988	3.26905	3.7939506	4.2979064	3.8206952	4.650753	4.3596745	3.5582623	2.137568	4.0053663	3.0925262	3.3305993	5.049204	3.5147612	4.001803
ADORA2A-AS1	0.3786144	0.33353373	1.1243894	1.1954168	0.6136316	0.31045547	1.049722	0.11116745	0.35624728	2.2898314	0.87191325	0.2987822	1.3277426	0.9855609	1.526119	0.41153392	0.13763218	2.3074434	1.8032506	0.8640384	0.6781482	1.2869579	1.2388669	1.1891137	1.6645559	1.4330235	1.1243894	0.124459624	0.6960962	2.9745312	1.1310111	2.0566328	0.73994064	0.9782476	1.8560169	0.7312613	1.1635615	2.1858785	1.2265649	2.0875094	1.4489502	1.0144353	0.18916444	0.72254187	0.6600121	1.1570914	1.9069613	0.7571259	1.5801983
ADORA2B	0.9260758	1.5410504	1.526119	1.4060217	1.7740363	0.50599486	2.2448986	2.2539823	0.4957945	2.4725273	0.8480885	0.4542836	1.1375494	0.52618414	1.6645559	1.8600012	1.8156192	2.4249787	1.618267	2.2326796	1.5110093	1.8440175	1.5993719	1.5753416	1.5849965	1.6736089	0.43305513	0.32205167	0.3786144	1.4906301	1.2449315	2.179561	1.4276745	1.1243894	0.5161281	0.887589	1.0286552	1.9184216	2.0496476	1.4060217	2.4141626	2.9634519	1.8278862	1.9260064	0.7908371	2.533566	3.8649807	1.2449315	1.7485055
ADORA3	3.5801978	5.3988333	1.7866877	2.198541	4.1953387	2.959795	1.9449098	1.3104428	1.7825023	1.4647713	1.9184852	2.9298265	3.1243627	2.5186043	0.713866	4.283218	1.2080398	1.9891813	2.3363438	1.5211481	2.6253464	1.0909789	1.4542652	1.899233	1.4855567	2.077302	1.0073605	2.090931	1.1441844	1.150695	5.516641	2.0144234	1.500911	2.4087722	2.2928312	1.8520912	1.4699938	2.1859267	1.0977656	1.9855825	3.0374236	3.4436069	1.9782882	2.4957416	3.8767674	1.9146464	1.4115345	2.0462165	4.2318993
ADPGK	4.2148867	5.4409685	5.5753508	4.849484	5.2168865	3.8807282	5.5921926	4.8836718	4.37509	5.0487185	4.318322	4.5348606	4.875267	5.0188584	4.930266	5.307465	5.1591144	4.0721436	5.3445187	5.2660527	5.135014	4.997735	4.713704	3.7181077	5.4369626	4.8439817	4.4449453	4.355489	4.884638	4.3624334	4.9845624	5.4238734	5.5521517	5.365981	5.623537	5.5759387	5.0853925	5.5326786	5.6464667	5.1492977	5.2972307	5.021475	4.614092	5.4107866	5.62873	4.797582	5.2908964	5.6524453	4.62004
ADPRH	1.6276582	3.207891	2.4383416	2.4982426	3.7824473	1.682619	2.763422	2.3895907	2.0772705	2.565662	1.7355312	1.996404	2.6276045	1.7527944	2.3978515	3.6194236	2.1505704	2.1827579	2.1985369	2.8237624	2.0356338	1.4168864	2.017971	1.9709185	3.2645686	1.9336054	1.5898027	1.3505546	2.1538265	1.5460458	1.8679093	2.3895907	1.875834	2.6554046	2.6276045	2.5631685	1.8560169	2.4982426	1.996404	2.0738373	2.8757908	2.4141626	3.3305993	1.7949808	2.8278	1.3449054	2.1144347	2.6438859	1.887569
ADPRHL1	2.1009912	1.0566703	2.4541852	2.548476	2.3016198	2.3840897	2.8094308	1.7225369	0.99286234	2.2479775	0.6691063	2.858012	4.076377	0.6960962	1.641562	1.996404	2.0000036	2.7158847	4.74421	2.9634519	2.469904	1.682619	2.4329605	2.3448386	2.74417	1.4854795	1.7782153	2.0840685	4.2395945	2.189079	1.9107777	2.1310024	2.0772705	2.021513	2.6893039	2.2141287	1.3045712	2.250979	2.304571	1.6323309	2.493141	2.582556	2.2660909	1.0144353	1.5607548	1.3045712	2.4195275	1.8319125	2.2898314
ADPRHL2	3.7886617	4.4666114	5.627064	4.659396	4.839928	4.742573	5.132585	4.891885	4.7991247	5.28505	4.5686564	4.904932	4.8885026	5.4962916	5.0725822	4.4100447	5.081898	3.7844877	4.864449	5.4643235	5.5570455	5.8058	5.5628204	3.8768134	4.476352	3.6218123	4.922723	5.256995	5.0845184	5.1827407	4.8125286	5.1131587	5.590626	5.0369854	4.8967166	5.5173187	5.689602	4.9392624	5.7487583	5.2237964	4.536104	5.3045406	4.7360277	4.989114	4.688222	5.8075676	5.438917	5.5112543	5.6307874
ADPRM	3.7312348	2.5084577	3.3603556	2.9279428	3.0891716	2.5059025	3.9579663	4.30816	3.5993161	2.9297671	3.907873	3.9392605	2.9763644	3.4841294	4.547781	2.9279428	3.9973025	3.3687537	3.1715589	3.9202914	4.060953	3.9420652	3.9202914	3.0669532	3.5570726	4.229557	3.617035	3.3547602	2.9946277	3.1226733	3.6392794	3.6403835	3.500805	3.214136	3.7824473	2.8217013	3.4931483	3.6028953	3.4581063	3.4005864	3.1667585	3.5993161	3.6028953	2.5873902	3.9173963	2.8053157	3.869918	3.6690164	3.2418303
ADRA1B	0.64164835	1.7355312	1.33921	1.4168864	2.179561	0.58506453	0.9486982	4.071297	0.9486982	1.3104153	0.9336372	1.7485055	1.0000511	0.71378523	1.0773331	1.2750628	0.50599486	0.80744386	0.9336372	0.887589	2.2720363	0.99286234	1.636943	1.0215282	0.72254187	1.33921	1.3618348	0.17644595	2.9560432	1.4330235	1.1699992	0.64164835	0.46478304	0.8400183	0.52618414	1.0072758	1.4542183	0.59464574	1.2928126	1.1111153	3.2063751	1.9030752	2.5849729	1.790782	1.608838	0.6323527	0.7312613	1.1111153	1.1177393
ADRA2A	1.438321	3.267526	2.0496476	4.089175	4.0391526	2.358994	1.8480612	2.5607593	1.887569	1.608838	1.2327062	2.2047992	2.9279428	3.2295833	0.097748086	2.541017	3.2016497	2.8972402	4.461361	3.0321317	1.3562181	4.234954	0.6781482	3.7026825	1.7824702	1.2987429	3.9818404	0.41153392	3.4236023	1.4594975	0.6691063	2.4436457	2.3673747	2.250979	2.7398314	2.361813	3.8787706	3.629992	3.308911	2.6644974	5.1126733	1.7613178	2.2047992	2.6064248	2.111051	0.55591464	2.4646602	2.5993228	1.5993719
ADRA2C	1.2449315	1.4751447	3.3729997	2.2986703	0.7049559	0.94119436	0.9260758	2.8519788	1.0976789	2.1276844	1.2869579	2.2141287	2.0391898	2.263081	0.0	1.0144353	1.3785836	0.5361526	2.2357514	2.8278	0.38968015	2.5435026	2.7420428	2.0000036	1.875834	2.5134885	0.8156711	0.9561472	2.3277528	3.5632052	1.9145979	1.8359431	1.5656528	2.1922038	2.6690476	1.5704931	2.0356338	2.0391898	2.2203312	3.629992	3.3673987	0.9260758	0.9782476	1.2869579	0.9635397	3.3348334	0.6136316	2.5533702	0.9184638
ADRB2	0.097748086	1.2631196	1.4854795	3.0738254	1.4168864	0.76562524	0.7571259	0.07052474	0.46478304	1.3896317	0.4542836	1.7824702	0.9855609	2.1342454	2.0108204	1.3277426	1.4168864	0.2751237	3.3659537	1.1954168	1.0841396	0.05672351	1.4854795	1.3104153	0.59464574	0.15068647	0.2751237	0.3674849	0.8400183	0.17644595	0.8400183	1.3277426	0.9635397	1.9184216	1.0072758	0.9486982	1.9709185	4.1945515	1.7570888	1.3334688	2.8972402	0.21424463	0.21424463	0.8797943	0.50599486	0.31045547	0.7312613	1.0566703	0.44372052
ADRBK1	5.084907	5.7575917	7.077412	6.771851	6.406196	6.2423654	6.3326955	5.131711	5.540702	7.1244674	5.4208455	5.816604	6.3158083	6.7314296	5.542268	6.47816	6.605578	6.0584908	6.796624	6.3139324	6.500607	5.2760863	6.2388134	6.0132895	7.297889	5.4597297	5.6733255	5.5951304	6.6170597	6.3501773	6.6101313	7.143233	6.785426	6.4149914	7.2507954	7.2493052	7.300274	6.524839	7.2605314	6.3748736	6.434462	5.868878	5.776145	6.1526046	6.468865	7.4579215	5.7837048	7.105604	6.545019
ADRBK2	3.8094542	2.7333708	4.9841747	4.963455	3.111082	3.1457145	4.8257437	4.6718845	3.9532883	4.5322766	4.571722	5.041349	4.77185	4.961132	4.6707315	3.3854747	4.604693	4.6519055	4.9260106	5.143662	5.4053187	5.3830605	5.386086	3.5071886	5.2202926	4.1260085	5.6707764	4.246414	4.4128084	5.950695	3.9560952	5.147743	3.8991938	4.26006	5.1084976	3.8419878	4.5509405	4.748446	4.207129	4.3909907	5.2491074	5.1313224	4.3533015	2.887547	3.8480358	4.4209113	5.032526	4.951841	3.9726622
ADRM1	6.8544106	6.509508	6.092775	5.8346796	6.5329504	6.0340657	6.1049943	6.4277415	6.6914144	7.165178	6.5279055	6.101151	5.504897	5.8334026	5.8096304	5.699899	6.554418	6.2633867	6.2813516	6.380209	6.424282	6.551351	6.399872	5.918136	5.7628922	5.421236	6.049429	6.6921077	6.026976	6.3221283	6.3092914	6.432782	6.491509	6.088538	6.4756875	6.960024	6.29073	6.5359178	6.70528	6.7883	6.4469175	6.071888	6.191952	7.4088073	6.4647126	6.614585	6.2658544	6.767293	7.201228
ADSL	6.027468	4.6870685	5.643037	5.069089	5.3136063	5.2326536	5.7387486	5.4584594	6.0984907	6.5060463	6.400366	5.2407336	5.055702	5.8502045	7.3389306	4.908799	6.221645	5.731193	5.3384714	6.191163	5.9221683	6.6480446	6.86482	4.3348556	5.7020574	6.895954	6.39918	6.289249	5.23499	5.836448	5.47967	5.9049582	5.9745073	5.5689874	5.8532515	6.1158357	5.770254	5.609724	5.352225	5.906433	5.179143	5.351249	4.8757496	5.4669623	5.8799853	5.529841	6.1455064	6.301985	5.9174476
ADSS	4.934522	4.3030324	4.978171	4.9823346	4.2883215	3.6028953	4.9877577	4.9010663	4.2943	3.5373187	5.066955	4.712069	4.5267277	5.303371	5.0866537	4.529789	5.1623225	3.7677076	4.757594	5.0595818	4.0223465	4.846009	5.093837	3.8480358	4.9621	6.1630564	4.8559523	4.313288	5.478986	4.3491163	3.8590202	4.976331	4.3434114	4.2847157	4.821209	4.6775537	4.33343	4.873818	4.580728	4.5466323	4.94768	4.8083816	5.01973	3.9542239	4.4548697	4.464702	4.692644	5.0469728	4.3970866
ADSSL1	3.4918725	2.9927914	3.090849	4.537923	2.469904	3.003641	3.885576	4.1921883	4.355489	4.2195234	3.6881933	2.1699827	2.7548978	3.0840538	4.1118712	3.0215151	4.403946	2.2898314	3.9279516	3.7980342	3.969947	4.2957234	5.024189	3.7708588	4.0321093	1.4330235	4.06951	2.7333708	4.5373483	3.2705736	3.5680578	3.6769426	3.9726622	1.8520371	3.987368	4.696586	4.9657784	4.7532606	4.7532606	3.5447235	5.3582735	3.7213426	3.6893003	3.1293151	4.2509623	4.280921	3.5897763	3.913661	4.0522118
ADTRP	0.9782476	2.4276652	1.7093155	0.76562524	0.22663648	1.7311943	1.9855485	0.43305513	1.1243894	2.7655544	1.3951445	1.0976789	0.71378523	0.48553726	0.87191325	0.4957945	2.0391898	1.0841396	1.2079737	0.72254187	1.6553925	0.13763218	1.3449054	1.3951445	2.961621	0.8480885	0.21424463	1.2810018	0.65087	0.9486982	0.7049559	2.5704846	1.9709185	0.7908371	1.875834	0.50599486	0.80744386	1.1111153	2.0496476	1.0357134	0.6691063	1.5059485	0.6781482	1.6599709	3.5801506	0.52618414	1.1764042	2.6848261	0.18916444
AEBP1	7.806951	9.5604105	8.448532	5.7797775	7.8095393	6.397302	6.27148	4.953293	6.7090435	6.5102005	6.9213414	5.2898245	6.628047	5.5861216	5.289435	7.13797	5.2551446	7.284873	5.461684	8.743867	7.3119	6.0228405	5.9970465	7.9052253	6.8024716	5.814836	4.5637717	5.4147906	5.9938965	6.858079	6.60825	6.3893976	6.8674974	5.07724	6.3873224	6.3276587	6.5793524	6.477962	7.38982	6.399872	6.250952	6.7857237	5.713435	7.7322946	7.401749	6.275922	5.922955	7.212452	6.1791306
AEBP2	2.3950968	3.2599998	4.2816796	3.490597	3.8470125	2.7398314	3.524803	3.5521321	2.9107578	3.4763904	3.3673987	3.1342769	2.989119	3.4462929	3.8227396	3.6645017	3.4275932	2.5753107	3.77401	4.2334385	3.1602726	2.9504688	3.5897763	3.1634705	4.4456134	4.1787677	3.4541974	3.0496159	4.4154773	4.139966	2.7462974	3.7697465	3.4114554	3.3001022	3.658791	3.5619237	3.974535	3.7771618	3.2570443	3.512206	3.0993264	3.4918725	3.4685645	3.3785126	3.6610935	4.1060305	3.3715541	3.4581063	4.1227093
AEN	3.176361	4.267549	4.8967166	3.6792474	3.7279058	4.078917	4.6375046	3.8952756	4.2847157	5.413814	4.629347	3.3964221	4.321172	4.746809	3.9560952	3.987368	4.6478724	4.146476	4.4087105	3.2403097	3.7792945	3.8520381	4.8419547	3.7158902	4.2816796	4.922239	4.346264	4.0259132	4.1293087	3.7644646	4.2539945	5.1420097	4.6853385	4.3052163	5.434325	5.2012215	3.9097397	4.3991823	4.3950863	5.286901	4.1707377	3.8952756	3.7824473	5.24531	4.1739497	4.689279	5.0245767	5.425925	4.8768125
AES	7.148396	8.565809	9.484913	7.999344	9.180785	7.7970953	8.761425	9.572894	8.032914	9.208439	7.8059554	8.882158	8.65129	8.183865	8.354909	8.45621	8.620367	8.609097	8.853419	8.754342	8.4558115	7.38823	8.625255	8.022155	8.641214	8.461196	7.5256433	8.476552	8.467079	8.838951	8.090399	8.656676	8.246255	7.953925	8.021159	8.073958	8.2628	9.128178	8.913892	7.8428917	9.047926	8.167522	8.808918	7.6963663	8.648895	5.893651	9.039841	8.87208	7.4322696
AF001548.5	1.0909218	1.438321	3.3561137	1.3896317	3.2372699	1.3674041	2.2296095	1.1375494	2.1144347	3.0391572	1.3162155	0.33353373	3.283938	2.1342454	1.6323309	2.3757668	2.0531387	1.4060217	1.5946169	1.4489502	1.4436299	1.8914397	3.056565	0.99286234	3.107722	1.641562	1.6276582	2.090876	0.73994064	2.6803508	2.7136803	2.6111913	2.9982147	2.1243687	1.9449196	1.0566703	2.032156	1.5558652	2.0356338	2.7485106	0.9184638	1.8914397	0.89538705	1.646188	1.790782	2.5582678	1.6870991	2.4436457	2.0250578
AF011889.2	1.33921	0.59464574	2.8499973	2.176366	0.94119436	0.52618414	2.2047992	0.72254187	0.2631601	0.31045547	0.0	0.43305513	0.3449496	1.6229928	3.2824125	0.9486982	0.7049559	0.40063623	1.5460458	2.4751515	2.9504688	1.6276582	2.111051	0.78250456	0.90309465	1.7740363	0.8156711	0.08420307	2.189079	1.4276745	1.2631196	1.3896317	2.1310024	1.4330235	1.7949808	0.7991509	0.80744386	1.2203858	1.1044103	2.8237624	1.8560169	0.9184638	0.8560811	0.6323527	1.2388669	0.9709231	1.5410504	1.6508209	1.7866592
AF038458.5	0.72254187	0.3449496	2.176366	1.6041348	0.0	1.372987	2.1505704	0.44372052	1.2928126	1.5849965	1.5361298	1.3562181	2.3646336	2.189079	0.3786144	0.8640384	0.8156711	1.0072758	1.3334688	0.43305513	1.6645559	2.2839465	2.0669782	0.7485362	1.6645559	1.0000511	1.2327062	0.76562524	2.7290382	1.7782153	1.3219714	1.7005076	1.1954168	1.400608	1.438321	1.2570579	0.6691063	1.480339	2.1985369	1.790782	1.1310111	1.0427017	0.0	0.124459624	0.9108029	1.9486238	1.0357134	1.4276745	1.5558652
AF127577.10	4.319747	4.7430544	4.193795	2.1827579	2.4725273	1.636943	3.4155335	4.5366783	3.3715541	0.0	3.0823777	3.9726622	1.4436299	2.5969849	0.3786144	2.704869	3.2764916	3.0687146	0.72254187	2.9373295	4.341985	4.1448717	2.260073	1.3104153	2.4854136	3.1537902	0.0	4.3320045	2.7928972	2.0000036	2.5084577	2.3701975	2.2957225	2.8699183	1.6736089	1.5110093	2.0807064	1.9030752	3.922253	2.361813	3.5957382	3.837988	2.980032	6.3065267	3.711548	2.032156	3.003641	3.5582623	1.5801983
AF129075.5	0.9108029	0.38968015	0.73994064	1.0909218	0.17644595	0.6960962	1.5160799	0.7571259	0.90309465	0.9486982	0.6691063	0.80744386	0.6041816	1.9598305	1.5849965	1.2265649	0.76562524	0.31045547	0.89538705	1.2388669	0.58506453	1.1111153	1.1441122	0.6781482	2.1310024	1.372987	0.8156711	0.94119436	1.3618348	1.526119	0.9260758	1.2690824	0.887589	0.82382965	1.1506449	1.1441122	1.182776	1.641562	0.9486982	1.1891137	0.9336372	0.8156711	0.33353373	0.71378523	0.80744386	0.78250456	0.9486982	0.9855609	1.2690824
AF129408.17	1.989139	1.875834	3.869918	2.7180896	0.0	2.4195275	4.5552487	2.8053157	2.8460355	1.3162155	1.646188	2.6915858	2.2868881	3.6099634	3.2509565	1.1375494	2.4356506	1.9561163	2.653049	2.4462585	2.3448386	3.0391572	3.2928257	2.31615	2.9672017	0.38968015	0.0	3.053134	3.4409347	2.9818661	3.111082	2.3305569	2.858012	1.9260064	2.6599495	2.6690476	2.700467	2.6088495	3.6679103	2.6893039	3.3854747	3.4005864	2.4436457	2.2296095	2.0000036	3.3462808	3.2570443	2.500795	3.2705736
AF131215.2	2.1009912	0.4751773	2.5969849	1.9598305	1.9524055	2.1077466	2.848016	1.4647238	1.4168864	2.4982426	2.3016198	1.6645559	2.6252575	2.4302716	3.699359	1.8480612	2.4168446	1.9411447	3.0858183	2.5084577	2.0807064	3.0072305	0.87191325	1.9855485	3.26905	4.26006	3.3016295	0.7049559	3.4356692	4.1529875	1.8359431	2.9107578	3.0823777	2.121055	3.6005092	3.0161672	1.9486238	3.418162	2.350545	2.9818661	0.9782476	2.4854136	1.718147	1.3277426	2.5235612	2.7612903	3.2280643	2.4672816	1.9928074
AF131215.9	3.17476	0.71378523	3.5298264	2.3701975	1.1570914	2.8679328	3.8816602	2.5134885	2.922211	2.6915858	3.2630455	2.9634519	3.1779623	2.9818661	4.0072417	2.313273	3.0617578	2.211069	2.9745312	2.4383416	3.7655766	3.6310952	0.8480885	1.9928074	3.028621	4.25172	2.8197267	2.687107	3.673532	4.2637568	2.9504688	2.9818661	2.9241211	2.5849729	3.512206	3.2720082	2.3757668	3.3016295	3.3992286	3.3909926	0.99286234	2.980032	1.8156192	1.6870991	2.5873902	2.8197267	3.6960363	3.1309094	2.4302716
AF186192.1	0.71378523	0.5754108	1.6276582	2.0807064	1.3104153	0.8560811	2.1570847	1.5008324	1.1375494	2.531084	1.8278862	1.9411447	2.3334424	2.7180896	2.577725	1.0909218	1.5801983	0.65087	2.1177437	2.6826303	2.8460355	2.4803216	1.996404	1.4168864	1.3449054	1.049722	1.4222745	1.1310111	1.5558652	2.6937842	1.7613178	2.1731734	2.7136803	2.292776	3.0232692	1.9184216	2.1177437	2.7158847	2.2898314	3.7181077	2.4905915	2.2326796	1.8719059	0.99286234	2.1408155	2.531084	2.5945642	2.7136803	2.5533702
AF186192.5	3.6780488	2.0072117	2.8258238	4.5404105	3.9653597	3.8268294	3.3291585	3.8579962	2.9690335	3.3305993	4.016998	4.2334385	4.3448377	4.4770207	3.8011904	2.0738373	4.9873705	4.228042	4.7393003	4.932201	4.1301575	4.5655913	3.8991938	4.3491163	4.8565316	1.6915853	4.1779175	2.8217013	4.66564	4.6004744	2.8258238	4.5674114	4.723036	3.2265458	5.0469728	4.1858554	3.8768134	5.6019864	4.922239	5.0434823	4.8344274	5.297523	5.479963	2.3646336	4.2047644	4.5509405	4.9083157	3.904046	4.5637717
AF186192.6	1.0357134	0.7049559	0.89538705	1.8797659	0.54605496	2.4195275	2.526123	1.182776	0.7991509	2.189079	2.9927914	2.1570847	1.2388669	2.6111913	0.59464574	0.80744386	3.4633799	3.4263232	1.682619	3.1243558	3.4114554	1.9486238	0.6781482	1.1177393	1.9671944	0.18916444	0.90309465	3.058325	1.4647238	1.0000511	1.0566703	1.6323309	4.2110076	1.7005076	1.875834	2.5631685	2.392343	2.2660909	2.9279428	4.6426883	2.060053	2.6937842	3.0993264	1.7866592	1.9145979	3.8459888	2.4880433	3.6702142	2.4982426
AFAP1	2.9579601	2.9297671	4.6461444	3.8923836	4.3497825	2.8258238	3.7844877	3.9069393	2.7377057	4.1448717	3.4100962	3.0391572	4.4508615	3.804254	3.7897754	3.549662	3.9126341	4.0874805	4.5957766	5.0045166	3.8459888	4.212616	4.0321093	4.1060305	4.878744	5.6372547	4.4835167	2.7612903	3.758073	4.372235	2.7180896	3.7824473	3.326277	3.0635188	3.6028953	3.7918162	3.8659122	4.41481	3.9680746	3.1243558	3.207891	4.137513	3.285374	3.0232692	3.5729122	4.073837	4.791798	3.6241095	3.0250237
AFAP1L1	1.5509181	2.1043677	3.1193984	3.5097427	4.270583	1.9598305	3.22342	2.1858785	2.7527683	3.3826714	1.883629	1.618267	3.5435348	2.548476	3.2418303	3.8359418	3.0161672	2.0461588	3.4343078	3.9864311	4.577758	2.678072	2.8953352	2.4541852	3.6859796	3.126038	2.8972402	1.2810018	1.5607548	1.8719059	2.4114816	2.9745312	2.7845142	3.6052816	2.3978515	2.3248699	3.3391588	3.5373187	2.6064248	2.5084577	3.1731594	2.1603448	1.3277426	2.678072	3.473842	2.281006	2.4803216	3.3320408	1.682619
AFAP1L2	2.3868396	1.3277426	2.7740042	2.381341	6.688146	1.9598305	1.9709185	3.8206952	2.176366	2.8053157	1.9855485	1.875834	3.6690164	2.1342454	2.1538265	5.8967967	2.2570662	2.565662	3.7060065	4.147325	3.291299	3.285374	2.4672816	3.9597445	2.8439693	2.5509644	3.0652797	1.7049433	2.144065	1.9745712	2.1635296	3.1226733	2.2172682	2.9373295	2.881667	2.6803508	2.906943	2.5849729	2.7398314	2.2357514	2.1144347	3.574103	2.648508	1.9222491	2.8278	2.1177437	3.4607427	2.7114766	1.9449196
AFF1	1.2265649	3.1325932	2.835967	3.053134	3.9900856	1.9561163	3.0548935	2.5059025	2.166716	2.9164824	1.8679093	1.8719059	3.1634705	2.6667721	3.2509565	3.614739	2.4087207	2.189079	3.6241095	2.980032	2.6915858	2.4776952	3.3277178	2.6736007	3.6690164	3.6495848	2.111051	1.3896317	2.9203012	3.2986646	2.3420277	2.914574	3.326277	3.629992	3.150595	3.0321317	3.0426714	3.7224517	2.5921443	2.7824624	3.0993264	2.111051	2.6690476	2.695983	2.786652	2.7527683	2.4568024	2.8699183	2.3561764
AFF3	2.1043677	1.8156192	3.516039	2.9946277	3.012574	2.3757668	2.0286055	2.9030433	1.4906301	2.3277528	1.8797659	2.7092733	2.1858785	2.3420277	3.314667	2.4568024	3.3659537	2.31615	3.5435348	3.220384	2.5235612	2.8197267	2.189079	2.858012	3.0232692	3.2868998	2.7761395	1.4436299	2.5704846	2.922211	1.3785836	3.1858823	4.6970663	2.0704064	4.34132	3.7279058	3.1779623	4.012588	2.500795	2.8540468	4.151383	3.6747303	3.112674	1.6736089	2.8639631	3.2463925	2.8757908	1.9524055	2.8176663
AFF4	3.475116	4.5020556	4.7601943	4.5223274	4.4515295	3.340601	4.5655913	4.608817	3.0108218	3.9107666	4.2265277	3.7761421	4.4449453	4.952325	4.51219	3.9963653	4.2441406	3.5059116	4.8851204	4.678611	3.9644237	4.1017914	4.459451	3.8923836	5.861212	4.936844	3.5789592	2.8933442	5.202778	4.8505454	3.5223372	4.794979	4.74421	4.1554413	4.941584	4.526058	4.3247824	5.187409	4.3154726	4.4209113	4.337707	4.727366	5.276866	4.5759377	3.8894925	4.988242	4.350543	3.8678682	5.100147
AFG3L1P	4.6176414	3.1858823	4.3970866	4.760772	2.58014	3.6960363	5.0206027	2.9837008	3.8359418	5.681169	4.3469296	2.4776952	4.0874805	4.9982195	4.1317606	4.425583	3.3132277	4.352636	4.7861114	5.1077204	4.3715687	4.703221	4.714762	5.21027	5.307075	4.693221	4.6432643	3.3030677	5.23645	5.6369605	4.819666	5.1492977	5.3081474	4.732851	5.3739834	5.2172756	4.3596745	5.4738045	5.077628	5.186631	4.114415	4.5722966	3.1521926	4.769249	4.49374	5.170683	5.2813473	5.217665	4.5248146
AFG3L2	3.7907958	4.346264	4.7739697	4.422246	4.7644324	3.4763904	4.958422	4.880193	4.06951	5.865143	4.6831274	4.873335	4.0373683	4.593955	4.7175517	4.077224	5.0548286	3.711548	4.7739697	5.02196	4.7527785	4.4633656	5.0963607	3.554602	5.5846524	4.476352	4.469858	3.9467409	4.8125286	5.3276463	4.0008655	4.7923765	5.0276785	4.8718863	5.827606	4.775029	4.6960087	5.892176	5.5191774	4.482179	5.431004	5.0925746	5.5416803	4.230409	4.5795784	4.7928586	4.5292153	5.38062	5.5160475
AFMID	5.153769	4.6299224	5.893651	5.2577744	4.9621	4.9667463	5.9999995	4.8693748	5.1655307	5.233822	4.5153456	5.1492977	5.7928367	6.679927	4.5843697	5.090828	5.6091366	4.7114916	6.019492	6.2410827	6.571634	5.235379	5.5260253	4.9708123	4.8889856	6.06844	5.0004473	3.730125	5.706765	6.0944505	5.8691726	5.4256315	5.427585	5.0391183	5.6530337	5.1595035	5.614426	5.948826	4.79334	5.241415	6.1899796	5.0457125	4.66564	4.758653	4.794979	5.2924557	4.666793	5.6735215	5.456114
AFTPH	3.7813344	3.8738313	4.5909834	4.6524816	4.7409363	4.1168656	5.3558345	5.3905764	4.4355965	4.104335	4.7020664	4.9931817	4.3868003	5.04484	4.9574537	4.488007	4.9231095	3.7365992	4.5795784	4.8841543	4.8971996	4.5957766	5.233433	3.860976	5.1026716	4.694855	3.9854941	4.803753	4.753838	5.472827	4.694855	5.0461	4.9112163	4.8444643	4.073837	4.402612	5.363152	4.8125286	5.032526	4.81301	4.4989014	4.5490255	4.696586	4.4601192	4.6478724	4.712069	5.5487266	4.7865934	5.333107
AGA	2.2326796	2.9653702	2.8894503	3.314667	4.26006	1.8278862	2.3334424	2.9260318	1.8440175	1.526119	2.0426729	2.275051	2.0738373	1.4957263	2.2419004	3.3618002	2.4982426	1.8319125	2.7991471	3.4329467	2.4436457	2.8560293	2.2234745	2.2234745	2.9597902	2.003606	2.4854136	1.5558652	2.8197267	2.1954083	2.3248699	3.0232692	2.2296095	2.2868881	3.4893212	2.7136803	2.121055	2.4956913	2.801203	1.9222491	2.4594207	1.4436299	2.090876	2.5509644	2.5582678	1.744222	2.381341	2.9049497	1.8520371
AGAP1	5.351932	2.565662	3.7082229	4.714281	4.781871	3.0635188	4.5783324	4.6328974	3.4969761	5.286901	4.257785	4.4982324	4.766648	4.9717803	4.6217666	3.7803144	4.3840394	4.732274	4.9288154	4.912183	3.9900856	4.512859	4.380612	4.571722	5.8967967	5.173503	4.207129	3.8440347	4.974491	4.403279	4.3008494	5.2137723	4.5783324	4.788714	5.215719	3.9570308	4.8278656	5.272774	4.9000993	4.844947	4.429588	5.0166287	4.878744	3.1177168	4.1001906	4.982722	4.9832063	3.4699292	5.461391
AGAP10P	0.2751237	0.87191325	1.718147	0.31045547	0.22663648	1.182776	1.8639895	0.9108029	0.32205167	1.6135489	0.9709231	0.31045547	1.5110093	2.720295	2.0807064	0.9108029	0.7991509	0.8156711	2.2448986	1.3334688	1.2016847	1.33921	0.6323527	1.1310111	2.2986703	0.32205167	2.0250578	0.4957945	2.2141287	1.6229928	1.3618348	2.263081	0.6691063	0.6781482	2.263081	1.636943	1.2079737	0.9108029	1.5210948	0.94119436	2.8258238	2.3840897	1.3162155	0.5754108	1.5361298	0.6136316	2.4141626	1.182776	2.8719041
AGAP2	4.387467	2.4725273	4.1755557	4.840507	4.2509623	4.401945	4.908799	5.327354	4.127611	5.038246	4.0294805	4.6105433	4.490587	5.0708356	4.825261	3.5385067	4.912183	4.860008	5.024189	5.5163407	6.198462	5.700684	4.4679484	5.242194	5.5963054	2.8135476	5.3363256	4.943423	5.539821	6.487059	4.4302554	5.4383307	4.945358	4.548451	5.2425838	4.425583	5.395067	5.3830605	5.2491074	4.64096	4.9895983	5.88903	4.464034	3.1358721	5.458166	4.5521846	5.2467704	4.814071	4.0294805
AGAP2-AS1	3.5945456	3.3348334	4.370141	4.1827364	3.9909291	4.3059764	4.715339	4.4886756	3.8032327	4.7548976	3.577768	4.1650715	4.21413	4.795461	1.5946169	3.9928036	4.791316	4.121012	4.1017914	4.525484	4.5837946	2.2326796	4.3991823	3.6982512	2.451569	4.461361	1.4542183	4.3617673	4.5027246	5.160281	4.038307	4.346264	4.417479	4.053151	4.650753	4.389562	4.684281	4.6898565	4.489918	4.4515295	4.0223465	4.203251	3.852969	3.8884666	4.8549867	3.7761421	4.1666765	4.5643463	3.856972
AGAP3	7.3726244	7.1690507	7.0779085	7.765938	5.780857	6.981551	7.209969	6.893475	7.097166	7.763449	7.050713	7.33257	6.9578414	7.4254093	6.547987	7.1923885	6.9932585	7.1336017	7.8153133	7.862905	8.318622	7.1095753	6.9214406	7.63099	7.52813	7.2305303	6.453146	7.5233564	7.5130124	8.125272	6.9532785	7.536286	6.7986064	7.2256627	7.4887476	7.1596165	7.5844297	7.5707016	8.006914	7.045453	8.292704	7.4590154	6.956552	7.235	7.549813	7.3677535	7.3578143	7.069273	8.030424
AGAP4	4.108574	3.2509565	4.6910095	5.1288934	2.313273	4.341985	5.258553	4.6513295	3.5084655	5.1946063	5.092963	3.051375	4.4489527	5.0997586	4.8549867	3.9900856	4.1408153	4.7430544	5.468917	4.945842	4.669002	5.5441265	4.274282	4.8792276	5.3923335	4.529789	5.883623	2.7548978	5.5438333	5.598754	5.1403575	5.2682934	5.1131587	5.1485205	5.207156	4.9010663	5.478986	5.8644547	5.5710435	5.1818657	4.8125286	4.7463274	3.3074725	3.9963653	5.520156	5.1155863	5.501474	5.684307	5.8880467
AGAP5	1.8480612	1.7355312	3.109402	3.3547602	1.2141696	2.0000036	3.2539997	1.6960089	1.6915853	3.4100962	1.9818863	1.4222745	3.2868998	3.5607336	2.7991471	2.8797655	1.4060217	2.5898085	4.323357	3.072151	2.8278	2.9049497	2.179561	3.0391572	3.7761421	2.6206496	2.662223	1.400608	3.5570726	3.5607336	2.9560432	3.4005864	2.8836555	2.9355035	3.6814604	3.0652797	3.1193984	4.0993433	3.3992286	3.4699292	3.658791	3.1209915	1.3505546	1.8797659	3.077263	2.9690335	3.4982522	3.4073784	3.8359418
AGAP6	3.612351	3.7181077	4.912183	4.5153456	2.2691026	4.1268573	5.1379285	3.7192168	3.9955215	4.8967166	4.3089194	2.4672816	4.6937976	4.6853385	4.6650634	4.2063723	3.374355	3.9764078	5.384036	4.5242405	4.30816	4.7403593	3.7224517	4.203251	5.0733585	4.185099	4.884638	2.9335911	4.540985	5.5282755	4.732274	5.1122847	4.9010663	4.7430544	4.885604	4.722459	4.913633	4.9467125	5.400924	5.069089	5.0263214	4.6943746	2.7180896	4.512859	4.9950223	4.4757795	5.3882337	5.3589563	6.165719
AGAP7P	0.6600121	0.7485362	4.1293087	1.608838	0.17644595	0.64164835	2.0250578	1.3562181	2.5134885	1.7782153	0.7991509	1.5993719	1.9782271	0.13763218	1.2690824	0.8400183	0.9561472	0.5656918	1.3277426	1.2449315	1.6599709	1.8399782	0.9336372	0.6691063	2.2203312	1.0566703	1.3951445	0.62302387	1.7137631	1.9671944	2.2357514	1.4957263	1.8480612	1.2203858	1.7655522	1.7093155	1.8719059	1.9782271	2.7548978	4.33343	1.400608	4.2698245	2.4672816	0.8480885	2.292776	1.0427017	1.5460458	1.5361298	2.0461588
AGAP9	2.1408155	2.9597902	4.749505	3.9945843	1.4489502	3.5223372	3.6403835	2.5435026	2.541017	4.777727	3.077263	1.8719059	4.275799	4.2712474	4.240352	3.7803144	2.700467	3.212619	5.0188584	4.7252493	3.8419878	2.3448386	2.9126656	4.0250688	4.327728	3.4672909	4.884638	1.8399782	4.2943	3.5897763	3.9818404	4.3729963	4.3052163	3.6357846	4.554004	3.1010048	4.196159	3.314667	4.2979064	2.2203312	3.9401956	4.257785	2.1570847	3.224938	3.8104758	3.7060065	4.6644874	4.1714935	4.540985
AGBL2	3.351963	0.83196074	0.7991509	1.636943	0.33353373	2.350545	2.6088495	0.89538705	0.8797943	2.6438859	1.8520371	0.6871335	1.4542183	1.8520371	1.8480612	0.73994064	1.2203858	2.7527683	2.3729413	2.2957225	1.3618348	3.0374002	1.875834	1.7866592	1.6276582	0.38968015	1.1570914	0.6871335	2.7092733	1.8914397	0.6871335	1.8639895	2.3729413	1.4957263	2.4141626	1.8914397	1.0000511	1.9069613	1.608838	1.887569	1.4276745	0.48553726	0.33353373	0.9108029	1.8237927	1.7824702	1.7991133	2.5969849	1.8600012
AGBL3	1.400608	1.7225369	2.5993228	2.678072	1.182776	2.304571	2.565662	0.9108029	1.6645559	1.1441122	2.3646336	2.0669782	1.9855485	3.8409646	1.1635615	2.176366	2.5459888	1.6599709	3.5435348	2.7991471	2.2357514	1.9855485	2.4005265	2.060053	3.7125642	2.7136803	0.76562524	1.4647238	3.692622	3.4607427	1.929841	3.0652797	2.8836555	2.6392663	3.3030677	2.6299522	2.7781897	2.8278	2.9030433	2.653049	4.0356774	2.7355804	2.582556	1.3277426	2.0356338	3.1375563	2.7845142	2.55586	3.5862005
AGBL4	0.8640384	0.50599486	1.8991928	2.313273	0.72254187	1.4168864	1.4751447	2.0840685	1.1954168	1.6599709	0.6960962	2.0143566	2.1985369	2.4982426	0.48553726	0.9782476	2.0942454	1.7824702	2.4462585	1.8480612	1.0072758	1.400608	1.4957263	1.646188	2.0426729	0.6136316	0.90309465	1.2327062	1.5160799	2.4462585	1.0144353	2.032156	1.4276745	2.1310024	2.695983	1.9069613	2.6576767	2.238825	1.6690792	2.3701975	2.3646336	1.7697916	2.179561	0.72254187	1.2570579	2.7070708	1.5361298	0.83196074	2.4725273
AGBL5	5.0058727	2.906943	5.4165483	4.779751	3.9990838	4.747387	5.511939	4.8589454	4.7020664	6.5165305	4.5570683	4.486765	4.821692	5.588276	6.2406883	3.6814604	5.452498	5.1181116	4.902516	5.6164837	4.841472	5.2656636	5.0984964	4.41481	5.2079344	4.898166	6.0578995	5.549705	5.241415	6.0957313	5.33418	5.316531	5.4405775	4.8293133	6.064598	5.9973416	5.5951304	5.203556	5.19733	5.1460915	4.6576676	4.9392624	4.593955	4.581399	5.3320346	5.383353	5.865438	5.3430552	5.498247
AGBL5-IT1	0.0	0.48553726	0.6781482	0.59464574	0.0	0.0	2.304571	1.0566703	1.5361298	0.6041816	1.3219714	1.4699609	1.0357134	1.5110093	0.28699607	0.0	1.7485055	0.0	1.1111153	1.1243894	1.1699992	1.618267	0.55591464	0.0	0.4542836	0.0	0.2751237	0.90309465	1.0635976	1.4222745	1.6781452	1.3277426	0.73994064	1.0841396	1.5160799	1.6870991	1.9818863	1.182776	1.5509181	1.0144353	1.929841	1.3785836	0.7908371	0.62302387	1.0635976	0.82382965	1.0773331	1.4115105	1.7655522
AGER	5.2813473	3.4249628	4.3168974	3.947676	2.3868396	4.350543	4.921272	2.2419004	3.7388194	4.961616	4.6775537	2.980032	4.7479644	4.8319182	3.5097427	4.4289203	3.1408367	4.438935	4.384706	4.4666114	5.9219713	5.069089	4.4235806	4.593955	5.24716	3.9011533	3.472477	3.4263232	3.4854045	4.5843697	5.2521257	5.0963607	4.921756	4.511616	4.649025	4.8762326	4.414143	5.0763664	5.5996356	4.8806767	4.1060305	4.5428996	1.6960089	3.5643952	4.7344875	3.6438794	4.9671335	5.467255	4.3341904
AGFG1	4.51219	5.120637	5.5055814	4.095106	5.4558206	3.5173166	4.6363525	4.62004	4.432258	5.5153627	4.813493	3.926924	4.5198402	4.6764007	5.361396	4.7042785	5.161059	4.39642	4.8894687	4.976331	4.3868003	4.675824	5.116849	3.699359	5.407662	5.1505613	4.5856156	4.365954	4.3944197	4.923593	4.972265	5.2019997	5.053083	5.542855	5.861212	5.903778	4.915567	5.0232196	4.8986497	5.270923	4.730638	4.6627584	4.9255266	5.698232	4.77079	5.084907	5.685091	5.0487185	6.2942843
AGFG2	2.9542139	3.904046	3.549662	4.4521976	4.803271	3.1779623	4.609392	4.016998	3.9634879	4.4963207	2.531084	3.2645686	4.192944	3.962552	3.012574	4.388229	4.132609	4.341985	4.0600133	4.2949643	4.2532363	3.26905	3.6052816	2.877778	4.028542	2.6252575	2.700467	3.5033581	4.5191708	4.778787	3.758073	4.4705267	4.5179276	4.872852	4.2211323	4.506549	4.3791833	4.5558233	4.521658	4.2623353	4.956099	3.9373908	4.5631967	3.0635188	3.8728063	4.7054324	3.8135412	4.2156434	5.361786
AGGF1	2.8094308	2.3561764	3.094292	3.7834675	3.838918	2.885558	3.0959697	4.277981	2.877778	3.1489089	3.403303	3.5717216	3.1715589	4.3547277	3.8972344	3.3659537	3.837988	3.305944	3.9448705	4.2078857	3.051375	3.9458058	4.1723437	2.9411564	4.6730375	3.9011533	3.1226733	3.7203257	4.2156434	3.7939506	3.003641	3.8489668	3.5813422	3.900127	4.2156434	3.5873923	3.4222422	4.4802685	3.9011533	3.6690164	4.121861	4.1060305	4.588587	2.4982426	3.5471926	1.2203858	3.4893212	3.7718782	4.106878
AGK	4.2040076	3.2032545	3.5020814	4.484185	3.7856007	3.8011904	4.65421	4.089175	4.2023997	4.8894687	3.7665958	3.8369648	3.7718782	4.448285	4.1570463	4.012588	4.3902287	3.8934097	5.2210712	4.1714935	3.6310952	4.112719	4.1227093	3.8816602	4.7409363	4.6679454	3.890425	3.6656072	4.761254	4.868409	3.5273602	4.798064	4.2913575	4.2816796	4.7985463	4.4776893	4.5801535	5.0040317	4.59338	4.12846	5.23684	4.4731054	5.0742316	3.5801506	4.3950863	4.6299224	4.30816	4.4886756	5.049204
AGL	1.6870991	1.2869579	1.8914397	2.2047992	2.3978515	1.4489502	2.6599495	3.5285475	1.4699609	1.7991133	2.189079	2.448954	2.3646336	2.2172682	2.74417	2.1077466	1.9069613	1.9184216	2.6461546	2.3420277	2.0704064	3.0444293	2.4672816	1.5946169	3.212619	2.7991471	2.5210829	1.7398738	3.1715589	2.548476	2.0143566	2.899232	2.8319256	2.137568	2.8914404	1.9635481	1.8953143	3.1010048	2.137568	2.2448986	2.3448386	2.8217013	3.377157	1.2690824	1.883629	2.3646336	2.8914404	2.2720363	1.996404
AGO1	2.1985369	2.0250578	2.5509644	2.8699183	2.9241211	2.5728972	3.182678	1.929841	2.1699827	3.3533165	2.4222932	1.9598305	3.028621	3.0053918	3.4275932	2.786652	2.7527683	2.5993228	3.22342	3.5643952	2.5849729	2.9011374	3.4100962	3.416893	3.5134835	2.6554046	2.9672017	2.1473167	3.7082229	3.7771618	2.5286033	3.182678	3.4369402	2.8419895	3.1193984	3.0703888	3.0089824	3.5813422	2.7887046	3.072151	2.6111913	2.8699183	2.9597902	2.304571	2.7676876	3.4005864	3.1408367	2.8217013	3.4489272
AGO2	2.2986703	3.9963653	4.4422736	3.0959697	2.7092733	2.1077466	3.6610935	2.275051	2.3785129	3.351963	3.3462808	2.5160465	3.4828546	3.2016497	3.8288748	2.5704846	3.077263	2.381341	3.1160357	3.3030677	3.305944	3.1779623	3.053134	3.0303762	3.9781873	3.4568336	3.883618	1.9561163	3.3561137	3.8114974	2.565662	3.5322928	3.7071147	3.176361	3.8914511	3.1193984	3.3074725	3.4316761	3.150595	4.1627107	2.531084	3.1715589	2.7991471	4.416812	3.5033581	3.4815795	3.7267964	2.8972402	3.627602
AGO3	1.7268628	2.2296095	3.1473117	2.3016198	1.9486238	1.8953143	2.7655544	1.8237927	1.6690792	3.5033581	2.2203312	1.5849965	2.7114766	2.687107	3.182678	2.1310024	2.1009912	2.0807064	2.873804	3.028621	2.1922038	2.9392428	2.8237624	2.060053	3.3001022	2.017971	2.2234745	1.7049433	3.326277	3.2539997	2.2357514	2.7070708	2.6599495	2.392343	3.072151	2.8757908	2.5849729	3.0840538	2.5582678	3.0479455	2.3448386	2.6252575	2.1922038	2.6064248	2.2720363	3.2824125	2.9672017	2.3868396	3.3016295
AGO4	2.1144347	2.263081	3.5619237	3.471203	2.861979	2.541017	3.5993161	2.1603448	2.4276652	4.1802793	2.9279428	2.687107	3.7824473	4.073837	3.040914	3.3305993	3.548473	2.7312467	4.3052163	4.7197647	3.1276321	3.7559433	3.3798685	3.6769426	4.4087105	2.662223	2.757028	2.1858785	4.1118712	4.414143	3.080702	4.1201644	4.0652785	3.9202914	4.3434114	4.0008655	4.0072417	4.492498	4.0391526	3.5173166	3.8062966	3.4422967	2.3391378	2.990955	3.818651	4.106878	3.6564891	3.374355	4.4121413
AGPAT1	6.1149483	5.723246	6.362426	6.5431395	6.954667	6.209609	7.079397	6.8186264	6.6118135	7.2113595	6.421712	6.68171	6.5510545	6.682304	6.8513374	6.528598	6.7846336	5.8661256	6.808517	6.465207	6.8257627	6.812878	6.9475255	6.3379297	7.046346	6.0891294	6.8751316	6.8147607	6.6869583	6.8056426	6.188993	6.8722563	6.5081234	5.9706697	6.6191382	6.5284	6.336448	6.8439026	6.7268724	6.6548758	6.6086464	6.975698	6.4561114	5.493456	6.6358676	6.075336	6.2454247	6.658044	6.3710203
AGPAT2	2.1985369	5.1591144	3.7026825	3.638084	4.400516	3.215653	2.978198	1.0841396	4.1627107	3.2479136	2.4646602	4.191432	3.0874949	1.618267	0.8156711	4.121861	2.2234745	2.5459888	4.269066	5.15095	3.629992	3.5717216	1.9709185	1.8156192	4.053151	3.7136729	1.3045712	2.121055	3.8338957	1.9598305	3.2448716	2.6736007	3.056565	4.9260106	2.4594207	3.3575578	3.5801506	2.179561	4.234954	3.389545	1.6915853	2.0108204	2.7761395	4.538497	3.8369648	3.3305993	1.6135489	4.2388363	4.028542
AGPAT3	2.7398314	4.1118712	3.9420652	3.9690106	5.1263676	3.0823777	3.0267782	3.1424327	2.5033484	4.2311664	3.4699292	3.1779623	4.055689	2.636916	4.3582478	4.5909834	3.45547	3.0548935	4.5704765	4.672461	3.7463148	4.2211323	3.7970133	3.8757882	4.647297	5.0294237	2.9107578	2.801203	4.0000215	3.8934097	3.1810763	4.2218895	4.0857863	3.4633799	3.974535	4.1554413	3.22342	4.6123652	4.4802685	4.0496745	3.8952756	3.7104397	3.662199	3.6345894	4.150533	3.5668676	1.7697916	4.3168974	2.722501
AGPAT4	2.121055	3.4685645	3.979124	4.3611016	4.1026397	2.906943	4.0522118	4.675824	2.9107578	3.7409475	3.1342769	4.1201644	4.246414	3.9532883	3.7792945	3.658791	3.608862	3.8052752	4.666793	4.4802685	5.040476	3.991866	3.5046349	3.8590202	4.3819447	4.904932	3.4699292	3.3334818	5.211048	4.063492	3.291299	3.9963653	2.5286033	3.1060424	4.319747	3.1731594	4.3868003	4.809442	4.331244	3.922253	4.713704	4.9231095	4.5969267	2.899232	3.907873	3.475116	4.577087	2.3248699	3.5534127
AGPAT5	3.6357846	2.7506392	4.2187667	3.9069393	4.07553	2.7377057	4.562526	3.856972	3.51102	4.398515	4.259302	3.8288748	3.9936469	4.3799453	4.5223274	3.4114554	4.61649	2.9745312	4.121861	4.286898	3.4019444	4.4100447	3.6668048	2.8757908	5.1969414	5.6120753	4.4976587	3.5801506	4.723036	4.7042785	3.67132	4.615915	4.618217	4.137513	4.8303747	4.161861	3.7420578	4.8011494	4.41481	4.505306	4.0008655	4.4315906	4.4581146	3.2327108	4.3008494	4.902033	4.459451	4.309584	3.6064749
AGPAT6	4.738819	6.5533295	6.753818	6.028551	6.8118863	5.0487185	6.145112	5.412447	5.5444202	6.5431395	5.6490145	5.6490145	6.1031218	5.773985	5.6887197	5.450251	5.9081054	5.2723846	6.9836345	6.551252	7.292921	5.9979324	6.2772055	5.676365	6.4660964	6.567775	6.2932963	5.1276307	6.2002378	6.9822454	5.9152837	6.4080734	6.2945805	5.757003	6.6940885	5.861703	6.4880476	6.8797913	6.953973	6.47816	6.307613	6.600827	6.232893	6.173904	6.8279433	6.148957	6.3773437	6.1951084	6.14245
AGPS	4.522901	2.451569	3.2479136	3.220384	3.9644237	3.051375	3.6264071	3.351963	3.2585666	3.107722	4.02413	3.4944243	3.308911	3.6461797	3.7333617	3.3377168	4.199279	3.5862005	3.9900856	3.1489089	2.381341	3.7224517	4.4202433	3.053134	4.2094936	3.9250555	3.224938	3.0461872	3.7388194	3.8084326	2.9726982	4.0993433	3.7388194	3.617035	4.187462	3.8991938	3.9202914	3.987368	3.351963	4.0661244	3.0652797	3.2172594	3.2403097	3.3291585	3.150595	3.8590202	3.7813344	3.542255	3.856972
AGRN	5.809139	4.017936	4.747387	5.7262874	5.315751	3.542255	5.9422345	3.8369648	4.6270437	6.378035	5.075105	5.801184	6.436341	3.2265458	5.768193	4.870824	5.389893	5.2539763	6.9643884	5.3301816	6.9874043	6.7674913	5.756512	5.7103944	5.344811	5.445267	5.6354914	4.4542017	5.3066854	6.453047	5.695192	6.795336	5.435986	5.147743	4.3320045	5.4587526	5.635785	3.8430114	6.5827165	4.071297	4.0072417	6.4849825	3.4396634	4.484185	5.568302	5.9689965	6.6151786	4.6449924	1.7225369
AGT	0.40063623	2.7781897	2.4905915	4.30009	4.573542	0.9635397	0.35624728	4.688222	2.0875094	1.0144353	1.618267	2.0143566	1.6229928	0.43305513	1.3505546	3.7644646	0.6600121	2.021513	2.1538265	3.5084655	2.6758783	1.4647238	0.11116745	3.904046	3.1618717	3.0617578	0.5161281	0.9108029	2.7527683	0.16362981	2.722501	1.0635976	1.400608	1.480339	0.40063623	0.3674849	1.438321	0.6871335	0.18916444	0.5754108	2.8797655	2.4276652	5.3298893	1.2570579	0.20175661	1.6599709	0.54605496	1.2141696	1.2750628
AGTPBP1	3.9634879	2.7676876	4.1595006	4.1554413	4.100944	3.4776647	4.3448377	4.4508615	3.3205156	4.4422736	4.516015	4.383373	4.229557	4.945842	5.906433	3.6182292	5.01566	4.1659217	4.7409363	4.992795	3.6836736	5.700194	4.8278656	3.638084	5.3103895	4.943423	4.604693	4.151383	5.0166287	5.5665402	4.255511	5.1014094	4.867926	4.7070675	5.4053187	4.9467125	4.5515146	5.153769	4.190581	5.055702	4.192944	4.2433834	4.0321093	3.4383016	4.571722	4.593955	5.0036445	4.429588	4.61179
AGTR1	0.16362981	3.8349187	0.3786144	1.7991133	4.12516	0.3449496	0.6691063	1.5310872	1.049722	0.042784035	0.40063623	1.3449054	0.15068647	1.2570579	3.6253042	2.1922038	0.22663648	0.35624728	4.568082	3.8268294	0.46478304	4.916437	0.25107563	0.21424463	2.0807064	1.6276582	1.0000511	2.448954	0.32205167	0.11116745	0.2987822	0.72254187	0.4542836	2.2957225	0.5656918	0.8480885	0.22663648	0.25107563	0.42232955	0.08420307	2.9088502	0.6691063	2.989119	1.8278862	0.9108029	0.2751237	1.989139	1.2750628	0.18916444
AGTRAP	3.8470125	5.5640926	4.482179	3.6859796	5.5191774	3.6310952	4.7263074	3.094292	4.2102504	4.841472	3.3964221	3.381315	4.352636	3.3132277	2.3701975	5.214551	3.377157	3.8309202	3.8338957	4.835392	4.0746837	3.109402	2.9164824	2.8197267	3.8787706	2.8278	3.5397866	3.7516837	3.4005864	3.0303762	4.216495	3.9392605	4.021502	4.789774	3.6264071	4.9034824	3.2780166	3.3659537	4.461361	3.375711	3.5825336	3.549662	3.5285475	5.2361584	5.042221	3.5704393	4.249446	5.0434823	3.8768134
AHCTF1	3.1634705	3.6345894	5.0870423	4.2241607	3.952353	2.5059025	4.115169	3.414174	3.323396	3.3785126	4.448285	3.014414	3.3533165	3.6814604	4.157896	3.2956998	3.6633961	3.109402	4.07553	4.3052163	3.7918162	4.0391526	3.932624	2.8599954	4.066971	4.7923765	4.3219323	2.4776952	4.1586514	4.434929	3.3490767	4.3030324	4.1243114	4.095953	4.4121413	4.735546	3.9212253	4.434261	3.3248365	4.185099	4.0452585	3.9504821	3.9514174	5.209881	3.9514174	4.179524	4.0187807	4.350543	4.601721
AHCY	6.6767583	5.203945	5.7884183	5.521721	6.0702133	5.2387867	5.801184	6.2932963	6.8688855	7.2024198	6.8638287	5.9162674	5.948629	6.2817464	7.1190066	5.3001547	7.202817	5.606786	5.958173	6.0791783	5.8308487	6.41766	6.709935	4.7965217	5.478301	8.076649	6.918465	6.455123	5.5640926	6.2395043	6.409556	6.3587713	6.5359178	5.9516788	6.2049723	6.2690125	5.4393077	5.8024607	5.854234	6.3799124	5.297913	5.591605	5.6817575	6.195503	6.053566	6.3783317	6.0250063	6.4929924	6.154577
AHCYL1	4.1707377	5.149784	5.202778	4.900583	5.330962	3.8480358	4.860008	4.835971	4.0857863	5.285732	4.70649	4.274282	5.1634893	5.0513372	5.0725822	5.117723	5.34803	4.3052163	5.2195144	5.3642254	4.2986655	4.369475	5.3370085	4.8145537	5.5191774	5.897977	5.142787	4.184249	5.5478454	5.287973	4.4886756	5.3269634	5.0925746	5.3799367	5.297523	5.183908	5.033398	5.633727	5.2891426	5.2449203	5.3680305	5.1288934	5.2322645	4.5391665	4.7252493	5.079763	4.8083816	5.097623	5.3045406
AHCYL2	2.5533702	2.4541852	2.518523	3.9718194	3.7158902	2.304571	3.9560952	3.3992286	2.9946277	3.9193575	2.518523	3.220384	3.1226733	3.419522	4.053151	3.5046349	3.6241095	1.9486238	3.930755	4.1586514	2.6017451	3.414174	3.1890876	2.8639631	4.051366	2.650778	3.0391572	2.121055	4.337042	4.80221	2.4982426	3.9726622	3.952353	3.3923497	4.1448717	3.9936469	3.8590202	4.193795	3.7037904	3.2032545	5.0369854	3.9644237	4.142419	2.6758783	3.4621067	4.1666765	4.1529875	3.5385067	4.881643
AHDC1	1.7268628	2.695983	3.699359	4.320507	3.8409646	2.885558	3.0374002	3.9202914	2.7070708	3.6028953	2.7180896	3.3673987	3.7781818	3.5692484	2.304571	3.9202914	3.370199	3.0461872	4.799607	4.953293	4.478931	3.2630455	3.7290154	3.5704393	4.5204144	3.4019444	2.8914404	2.2660909	4.2876573	4.4262505	3.4789393	3.9570308	3.475116	3.5311053	4.4235806	3.6159327	4.8104067	4.6887026	4.907349	4.1077256	4.493167	4.0444126	4.228042	2.9049497	4.067817	4.2334385	3.1683583	3.5059116	4.468617
AHI1	3.6836736	4.4209113	5.968111	5.920103	3.8125193	4.4574466	6.006792	5.4909134	3.2824125	4.1309114	4.4442773	4.8328834	6.0957313	5.7009783	4.1595006	4.843499	4.5084605	4.3405595	6.490718	5.8809686	6.1608872	5.7152996	4.3269677	5.326281	6.465207	4.8176403	3.403303	4.1834927	6.4746	5.763972	4.3089194	5.4995184	5.3854027	5.5184927	5.270923	4.312528	5.5600796	5.684307	5.1412325	5.173503	5.803443	6.420724	5.686464	4.5223274	4.7252493	6.155464	6.5529337	3.0321317	6.7882013
AHNAK	3.1521926	5.5537176	5.2407336	5.335253	8.267286	4.649601	4.017936	3.0617578	4.1666765	3.7729905	3.7015746	3.7026825	4.1432676	2.835967	2.6713238	6.9705396	4.1243114	3.6322906	5.3795466	6.0397778	4.2148867	3.4607427	3.6836736	4.799607	5.706765	4.244899	3.524803	2.0772705	4.495747	3.4763904	4.104335	4.73006	4.4209113	4.4776893	4.5897374	4.406709	4.4912558	4.252478	4.1317606	4.2094936	4.61649	3.9718194	4.237984	5.489642	4.9777837	3.5570726	3.080702	4.4653707	3.5134835
AHNAK2	3.7781818	2.7970064	2.7026677	4.5570683	5.3603225	3.3248365	1.6736089	0.17644595	4.8510284	3.377157	2.5728972	2.987371	3.5850086	0.31045547	0.46478304	4.425583	4.4776893	1.7824702	3.5570726	2.7398314	1.887569	3.0738254	3.472477	1.9145979	3.799055	3.255522	1.3277426	0.55591464	5.1375403	4.9392624	2.582556	3.4815795	3.285374	1.049722	4.87971	3.6576862	3.1358721	3.8176289	4.91315	4.6432643	1.7268628	0.9184638	2.090876	1.7613178	2.189079	3.6668048	0.72254187	3.6334856	2.9486403
AHR	1.6276582	4.2326813	3.9259896	2.9542139	7.2580476	1.7740363	2.7740042	1.2388669	2.1310024	2.4568024	2.722501	1.4699609	3.340601	1.6736089	0.9782476	6.2592416	2.4880433	2.1858785	3.3477237	4.3291535	2.3219886	1.4542183	1.5946169	2.5993228	3.885576	3.3992286	1.8797659	1.0000511	1.4751447	1.7485055	1.480339	3.1060424	2.6803508	2.786652	2.4905915	3.2387896	2.189079	2.8560293	2.4409523	1.9928074	2.9411564	1.8639895	2.0635524	4.2585435	3.3074725	1.8197037	1.9411447	2.922211	1.8480612
AHSA1	6.7995973	6.5560007	5.9614196	6.8855424	6.7458925	6.744605	6.6411138	7.083666	7.7698193	7.7937107	7.871767	7.547028	6.041944	6.703497	8.063498	6.3380284	7.529622	6.609735	7.204307	6.5979576	7.8449826	7.8178024	8.948121	7.2219872	7.2621207	7.3559256	7.6575565	7.6887035	6.865911	6.9607186	7.124765	7.583037	7.1025267	6.480434	7.512018	7.1392612	7.7293086	7.392703	7.4754224	8.138026	7.841697	7.1350913	7.216624	7.3926034	7.5396676	7.293418	6.6990404	7.3714314	7.961793
AHSA2	5.321211	4.973136	5.1566844	5.575645	4.2086425	4.3547277	5.7727084	3.6028953	3.6576862	4.836454	4.93075	3.5260816	5.0285506	5.479963	5.7035284	5.9283648	4.1554413	5.737375	5.624419	5.7256985	5.7079425	6.270691	4.971297	5.318286	6.4728203	5.404342	4.4355965	3.375711	6.0671587	6.533049	4.861456	6.0843015	5.854234	5.9143004	5.894044	5.4222126	6.4561114	6.008072	5.6900926	6.1255937	5.9018116	5.4383307	4.0721436	4.1976714	6.1522107	5.668227	6.2909274	5.7586713	6.117511
AIDA	5.117723	4.763951	5.0781136	5.4053187	5.969685	4.317562	5.259235	6.008072	4.4802685	4.92456	4.956486	5.217665	5.206767	5.533559	5.5876884	5.4094195	5.5055814	4.5366783	5.4405775	5.4551363	4.189825	5.3301816	5.2723846	4.3673816	5.593368	5.607667	5.203945	5.0513372	5.198887	4.439603	4.4995704	5.3323274	5.2945995	5.158629	5.3954573	5.290604	5.0703506	5.2660527	4.929299	4.965294	4.931234	4.9749756	4.919338	4.5204144	4.789196	4.755379	5.151825	5.2972307	4.910249
AIF1	6.0433226	7.3868384	6.233386	5.7947025	7.2006326	5.567127	6.498234	4.1739497	6.619237	5.051822	5.804032	7.3352537	6.211385	5.318286	2.9467254	7.8047605	5.987105	5.398484	6.136042	6.687948	6.380209	4.286139	5.0144	5.1501727	6.0631204	4.536104	3.2630455	5.6956825	5.9565	5.303371	6.3971047	6.4658003	6.404813	7.28537	5.400534	7.819196	6.049626	5.9848413	6.832503	5.701567	6.176961	5.68568	4.989114	7.1715336	7.0786037	5.8150325	5.270923	6.957941	5.551173
AIF1L	2.1043677	1.3674041	1.7311943	2.9855356	4.70601	2.2839465	0.40063623	0.71378523	1.4594975	3.9495468	0.90309465	2.6937842	3.1683583	1.8600012	3.0703888	4.027697	1.2570579	1.6508209	3.187485	3.5435348	0.23891501	3.1026838	1.5410504	2.6276045	2.4776952	2.6111913	2.6461546	0.2987822	1.3674041	2.6826303	3.0840538	1.6553925	3.9250555	3.6758363	0.7485362	2.9523847	1.3277426	1.6736089	2.3729413	1.7268628	1.8520371	0.80744386	0.9709231	2.5753107	3.6345894	3.308911	1.1243894	2.2570662	3.155477
AIFM1	4.30009	4.0807047	3.3320408	3.5033581	3.8176289	4.3991823	4.328393	4.5434737	4.105182	4.3950863	4.374329	4.191432	3.4607427	3.8747633	4.4355965	3.3798685	4.605844	3.3881881	3.8489668	3.9279516	4.2847157	4.1408153	4.2787395	3.5223372	4.512859	4.8104067	3.860976	4.577758	4.0338936	3.7549245	4.351209	4.3624334	4.0417824	4.6610293	4.418241	4.5109468	3.9373908	4.152232	4.2441406	4.2133727	4.2086425	4.248688	4.006304	3.7613149	3.6135447	3.9126341	4.100944	4.398515	4.640384
AIFM2	1.1506449	3.0161672	2.3646336	3.336275	3.4329467	1.3505546	2.2691026	3.4789393	2.021513	2.0942454	1.6276582	1.6553925	2.4329605	2.2047992	2.1570847	2.9982147	1.9260064	2.4751515	2.9183917	2.531084	2.1177437	1.3219714	1.1954168	2.3729413	2.9837008	0.9709231	1.2810018	1.9373734	3.326277	2.759159	1.9709185	2.5607593	1.9373734	3.3645992	3.381315	2.3978515	2.3477314	3.0669532	2.8032591	1.9184216	3.5084655	2.2234745	2.9126656	2.6299522	2.350545	1.5753416	3.1375563	2.8599954	2.0356338
AIFM3	0.6136316	1.8197037	1.4115105	2.189079	0.8400183	1.1891137	0.3674849	1.0000511	0.9336372	1.3219714	0.5656918	1.2265649	1.3277426	1.3449054	1.3277426	1.7485055	0.7991509	1.6736089	1.480339	1.2690824	0.90309465	0.94119436	1.7005076	1.2449315	0.6691063	1.8156192	0.32205167	0.6600121	1.7740363	2.5533702	1.6041348	1.2869579	1.0841396	2.3978515	1.8719059	1.7268628	1.0635976	1.5310872	1.5753416	1.4060217	1.790782	0.76562524	0.6136316	1.0000511	1.6276582	1.1570914	1.4489502	1.8399782	1.5607548
AIG1	4.5422297	5.1464796	5.2276897	5.657052	5.669894	4.8757496	5.620304	6.4927945	5.007617	4.9411006	5.5091023	5.9532533	5.2322645	5.8001037	5.047458	5.35681	5.5319934	5.2106586	5.636079	5.1247163	5.5351243	4.933071	5.367738	4.591558	5.8129697	5.299375	4.462029	5.6738153	6.017917	4.6679454	5.147743	5.267124	4.46728	4.803271	5.546573	4.779751	5.0121713	5.710689	5.2887526	5.37818	5.6418605	5.3458843	5.723049	4.1755557	5.032138	4.6170654	5.1077204	4.1675267	5.1276307
AIM1	0.5361526	1.8560169	2.650778	1.2570579	1.9449196	1.0635976	2.166716	0.097748086	1.1954168	1.3618348	0.77407175	0.7991509	1.372987	0.5754108	0.2987822	1.9184216	1.1764042	0.5361526	1.8991928	1.3045712	0.78250456	0.3786144	0.6871335	0.6960962	2.350545	0.4957945	0.58506453	0.5656918	0.76562524	1.0909218	0.8560811	2.2691026	2.2326796	2.2898314	2.021513	2.060053	1.1310111	1.9184216	1.9222491	1.1177393	0.90309465	0.5161281	0.3674849	1.4594975	2.2720363	1.0909218	1.3277426	2.263081	1.0072758
AIM1L	1.7268628	0.9108029	2.250979	2.3248699	0.014497611	0.90309465	2.0250578	0.0	3.0089824	3.1424327	1.3334688	2.4141626	1.8639895	0.08420307	0.3786144	1.2388669	3.3016295	0.16362981	2.2357514	0.7485362	0.028709901	4.1118712	2.304571	1.0635976	0.64164835	1.2265649	1.2265649	0.042784035	2.6392663	0.2631601	1.1243894	2.2660909	2.8460355	1.2203858	2.7070708	3.4155335	2.9203012	3.2479136	4.1497784	2.4646602	2.4541852	0.07052474	0.028709901	0.9782476	0.20175661	3.6825671	1.0215282	2.8114889	3.5632052
AIM2	0.41153392	0.7485362	0.7485362	1.2570579	0.7991509	0.77407175	2.0772705	0.18916444	1.4647238	1.5210948	1.2987429	1.0357134	1.4115105	0.6691063	0.0	1.5753416	1.0976789	0.46478304	1.5160799	0.5161281	0.5754108	0.20175661	0.3786144	0.62302387	1.5310872	0.5361526	0.50599486	0.5754108	1.4436299	1.1111153	1.0704504	1.9030752	2.1077466	2.8836555	1.3277426	3.0374002	1.2510145	1.8600012	1.3104153	1.33921	0.50599486	0.7908371	0.6960962	0.7312613	2.281006	1.9745712	1.5310872	1.438321	0.9108029
AIMP1	4.0250688	4.0444126	4.18113	3.7677076	4.417479	3.7388194	4.2241607	4.5631967	3.752795	3.150595	4.319082	3.8738313	3.9514174	4.346264	4.7087026	4.2913575	4.228042	3.8747633	4.4535336	4.777727	4.046104	4.779269	4.6752477	3.2720082	4.9832063	5.415474	3.8649807	4.1383624	4.4235806	4.6662164	4.0874805	4.489918	4.577758	4.6229177	4.581974	4.2311664	4.040937	4.5795784	4.2148867	4.577087	4.280921	4.189825	4.448285	4.2395945	4.1497784	4.4375997	4.674094	4.8430166	5.055702
AIMP2	5.0874305	3.576577	3.5435348	3.7980342	4.2787395	4.3791833	5.877233	5.091313	5.089177	5.5004964	4.660453	4.335616	3.9570308	4.4422736	4.980979	3.885576	5.3923335	4.5765123	4.4912558	4.8156147	4.11941	4.752201	4.8394456	3.6403835	4.743632	5.8718266	4.7098565	5.3280363	4.2920218	5.105584	4.4659433	4.9900823	5.634315	4.411474	5.090051	5.857772	4.038307	4.77185	4.8145537	4.6034465	4.613517	4.701586	4.769249	4.684858	4.7835093	4.5601325	4.6264677	5.2690725	5.567715
AIP	6.6631927	6.132395	6.923622	7.0611343	6.88703	6.8458853	6.2744417	6.7226133	7.0379105	7.3692446	6.8080215	6.777598	6.0175233	6.995342	6.753521	6.3430657	6.846976	6.5260262	6.4145966	6.2326956	6.8064356	6.6676483	6.7653112	6.30939	6.469755	5.98366	6.628443	6.68775	6.5630255	6.559167	7.039399	6.5515485	6.5816283	6.059574	6.3905835	6.8732476	7.642532	6.456606	6.8115892	6.4349566	5.985038	5.8308487	5.8019695	6.213555	6.479445	7.553394	6.091297	7.1673627	6.1680856
AJ011932.1	2.3219886	0.6136316	1.526119	0.5656918	1.2203858	0.17644595	2.5533702	0.6960962	0.64164835	1.5801983	1.3045712	0.5361526	0.3674849	0.0	2.4982426	2.7462974	1.0773331	1.9107777	0.2631601	2.0426729	1.887569	0.9855609	1.3785836	3.9049792	1.3045712	1.1375494	2.3191085	1.9782271	3.4046612	1.2750628	1.6041348	0.48553726	1.6690792	0.6323527	1.9782271	3.1985302	2.4646602	3.4699292	0.72254187	1.1699992	2.469904	1.8197037	1.6781452	1.8237927	2.4141626	0.87191325	1.6915853	2.2868881	0.0
AJAP1	2.7158847	0.72254187	0.6600121	0.52618414	0.9561472	0.17644595	1.526119	2.3363295	0.8560811	1.7049433	0.9855609	0.58506453	0.20175661	1.8991928	0.71378523	0.9782476	1.2449315	3.377157	1.1506449	2.4646602	0.82382965	3.45547	0.59464574	1.9524055	1.3162155	0.71378523	1.8639895	0.40063623	2.0635524	1.9818863	0.3674849	1.9486238	1.5460458	1.0976789	0.9561472	2.211069	1.2510145	0.41153392	0.9782476	2.648508	1.6960089	2.877778	2.807373	2.4383416	1.2810018	4.146476	3.077263	0.90309465	1.618267
AJUBA	0.65087	0.6781482	1.3449054	1.4436299	2.8519788	0.8156711	1.6960089	1.2869579	1.0215282	1.8073926	0.71378523	0.50599486	2.060053	0.9635397	1.1764042	2.5704846	1.2016847	1.3785836	1.4854795	2.1954083	1.6229928	0.9855609	1.2510145	1.3785836	2.5360487	2.3561764	1.7005076	0.4957945	0.6960962	1.33921	0.9336372	1.526119	1.182776	1.2327062	1.1954168	1.2510145	1.9145979	1.5993719	1.5110093	1.3562181	1.3896317	1.2265649	0.72254187	1.2869579	1.8953143	1.0976789	1.1310111	1.3785836	0.8797943
AK1	5.899452	5.649603	6.8841543	6.7704635	6.7227125	7.3527455	5.8872604	7.261723	6.533247	6.4210205	6.638342	7.315776	6.293494	7.1063986	4.7944007	5.9049582	7.3998604	6.2199674	7.0475373	7.0528965	8.080833	5.090828	6.5144534	6.65547	6.6480446	6.0395803	4.3902287	7.065104	6.687453	6.7070627	6.9938536	6.971035	6.402243	6.698248	6.848859	7.373121	7.0818787	7.1283393	7.616663	7.3700395	7.4611034	6.6684403	7.0509114	6.412323	6.602411	6.63557	5.6630316	6.7027044	7.1164255
AK2	6.359265	6.2303276	6.3097854	5.718046	6.371515	5.842245	6.935127	5.8557076	5.878511	6.1037135	5.943022	5.4738045	5.8816566	6.305243	6.589743	6.0207725	6.339708	7.9479494	6.0658784	6.634283	6.3028736	6.340596	6.574702	5.4534755	6.5533295	5.5720224	5.6859736	6.514157	7.075725	6.68062	6.159704	6.4632297	6.666856	6.410248	6.436341	6.6358676	6.103319	6.494278	6.252826	6.70835	6.315611	6.7000303	6.226874	6.0712967	6.3346705	6.893574	6.3721075	6.5100026	6.332399
AK3	4.723036	4.994538	5.80138	5.229636	5.6859736	4.3255424	5.7203026	5.1226764	4.675824	4.1350613	5.046585	5.0108147	5.745814	6.1422524	6.1602955	5.1937313	6.0979977	4.2433834	5.7599473	5.3726172	4.8263226	5.1155863	5.584065	4.317562	5.989566	5.8629804	4.015215	4.275799	5.814836	5.4883714	4.480937	5.813559	5.9340696	5.528569	5.8796906	5.2787166	5.406295	5.8691726	5.4883714	6.029437	5.2214603	4.9537764	5.044355	4.1787677	5.3176036	5.2983027	5.450251	5.387843	5.008586
AK4	2.0976171	2.5704846	2.9183917	2.7845142	3.83185	1.4854795	2.541017	3.7235608	2.3785129	3.5582623	2.6736007	2.7114766	1.7866592	2.003606	3.3016295	2.7333708	2.9107578	2.3757668	2.8519788	1.9336054	2.2868881	3.3001022	3.4019444	2.0143566	3.1408367	3.3868315	2.500795	2.3950968	4.330579	3.0858183	1.9561163	2.3074434	2.3673747	2.2691026	2.7070708	2.8094308	3.104363	2.618221	1.9449196	2.9763644	3.3575578	2.8699183	4.229557	3.344838	2.8659477	2.978198	2.8176663	1.8991928	1.9598305
AK4P1	0.6323527	0.3674849	0.42232955	1.9411447	2.2079334	0.6781482	2.313273	1.0286552	0.7571259	1.2750628	1.4647238	1.1570914	0.50599486	0.72254187	1.1891137	0.5361526	1.5008324	1.5801983	1.3785836	0.94119436	0.7312613	1.7398738	0.5161281	1.0976789	1.6135489	1.2388669	0.3674849	0.62302387	2.9429832	3.003641	0.6136316	1.2570579	1.0909218	1.3951445	2.3646336	1.0635976	1.3896317	2.1858785	1.2388669	1.5160799	1.8639895	2.1635296	2.6346498	0.6691063	1.9107777	1.9449196	1.5160799	0.6781482	1.8914397
AK4P3	0.48553726	0.2987822	1.6229928	0.5656918	0.40063623	0.5161281	0.90309465	1.4751447	0.6871335	1.8440175	1.1243894	0.6041816	0.9336372	1.718147	1.3505546	0.3449496	0.82382965	0.9635397	1.5946169	1.2510145	1.0427017	1.0976789	2.1635296	0.76562524	1.7485055	1.8679093	1.0841396	1.0566703	2.1699827	0.0	1.2810018	2.0875094	1.2690824	1.2631196	1.480339	1.4276745	2.3895907	1.8797659	1.6276582	1.1441122	1.5898027	1.2203858	0.6136316	0.6691063	0.8640384	0.5161281	0.50599486	1.1310111	1.4330235
AK5	0.4542836	2.032156	2.5235612	3.6182292	4.894784	0.89538705	1.5361298	2.877778	1.7137631	2.5084577	2.6158772	4.1921883	2.5873902	2.881667	4.2250133	4.404613	3.1143548	2.0531387	4.02413	2.1009912	2.704869	3.0635188	3.5680578	3.266092	3.7781818	2.7114766	1.1441122	2.5898085	3.0703888	3.2063751	1.7613178	3.1858823	1.8480612	2.55586	3.3305993	2.2868881	1.5361298	2.7377057	3.6530826	2.5286033	5.2679033	3.0496159	3.6206179	0.94119436	1.5656528	4.100944	3.3001022	2.0391898	2.2539823
AK6	4.5204144	5.1321964	4.6570916	4.814071	4.6853385	5.153769	4.649025	6.188007	4.7214003	4.1945515	5.2280784	5.0984964	4.0205636	5.1774898	5.090051	4.656515	5.1148095	5.7265816	5.243752	5.0223475	4.8535385	4.70601	5.550292	5.185075	6.0203786	6.0857797	4.1160173	5.307075	5.2172756	5.2754045	4.9955072	5.215719	5.1014094	5.1395807	5.23499	5.1017976	5.4436064	5.532972	5.316921	5.374374	5.3603225	5.689602	5.6539154	4.757594	4.7479644	4.7070675	4.2102504	5.4873934	5.498247
AK7	1.8914397	0.7485362	0.6691063	2.238825	1.7005076	2.3248699	1.6553925	2.695983	1.1177393	1.682619	0.42232955	0.99286234	1.608838	1.883629	3.1309094	1.7049433	1.9107777	1.480339	2.5873902	1.929841	1.2327062	2.6415339	1.8600012	2.1310024	1.1954168	0.71378523	1.718147	1.0144353	3.176361	2.060053	0.4957945	1.4906301	2.3757668	1.2141696	2.7803257	2.582556	3.0426714	2.032156	1.4222745	2.0875094	2.8953352	1.7740363	3.389545	0.80744386	1.0773331	2.9579601	2.358994	1.5898027	2.720295
AK9	2.5631685	1.5753416	2.1505704	2.700467	2.4032838	1.9030752	3.1473117	4.1317606	1.4854795	1.9336054	2.381341	2.7949514	2.3103974	3.3881881	3.2509565	2.451569	2.757028	3.150595	2.8298626	2.8439693	3.3320408	3.752795	2.3277528	2.5728972	3.3785126	2.0738373	2.662223	2.757028	2.5945642	2.6392663	2.4982426	2.848016	3.1667585	3.0635188	3.323396	2.55586	2.8460355	3.056565	2.858012	2.9355035	2.176366	2.9049497	3.0444293	1.4594975	2.3420277	2.722501	3.5147612	2.5849729	3.7344718
AKAP1	3.1408367	3.5897763	4.97362	5.2106586	4.6943746	4.846009	4.6478724	4.109328	5.0290356	6.364402	4.8909183	4.716494	4.6764007	5.2372293	3.4969761	4.41481	5.2346005	4.242625	5.5478454	5.153769	4.2667904	4.3991823	5.1329737	4.3991823	4.866381	5.2314854	5.466278	4.313953	5.816113	6.468865	5.3284264	5.3926263	5.095099	5.2924557	6.047853	5.38267	5.8532515	5.542855	5.4773235	5.388917	5.5765257	5.431004	5.2949896	4.2418675	5.2809577	6.108345	4.874784	5.7131414	5.504017
AKAP10	2.653049	2.4329605	3.2956998	3.2463925	3.6553843	2.6392663	3.9430006	3.097648	2.9279428	4.046104	3.0232692	2.6088495	3.1193984	3.3161964	3.4289541	3.3205156	3.2630455	3.2794518	3.7495546	3.7781818	2.8972402	3.6656072	3.8728063	2.790758	4.142419	4.0840926	2.7803257	2.176366	3.3016295	3.6518857	2.9411564	3.9458058	3.6322906	3.5632052	3.8923836	3.5619237	3.6182292	4.1026397	3.7570546	3.5385067	3.3547602	3.7060065	3.7644646	2.8719041	3.869918	3.936456	3.8155847	3.7623339	3.966296
AKAP11	3.1667585	2.5059025	3.0072305	3.9030194	4.05052	2.2868881	3.913661	4.418241	2.5533702	2.5385325	3.51102	3.8678682	3.4019444	3.5619237	3.6610935	3.592161	3.7644646	2.7928972	4.1333637	4.096801	2.5210829	3.7897754	3.5619237	3.1309094	5.0972347	4.3688087	3.393707	2.7092733	4.670155	3.7886617	2.6576767	3.9690106	3.658791	3.1177168	4.046104	3.0925262	3.3490767	4.3341904	3.374355	3.5134835	4.3709025	3.5059116	4.7279434	1.8032506	3.592161	3.8217175	4.2086425	3.2570443	3.6005092
AKAP12	3.9117002	6.05721	5.4393077	4.999963	7.2902384	4.2772217	5.4705787	6.3085017	3.9671383	5.027291	6.1840615	5.1189857	5.051822	5.2075458	5.0081015	5.6625414	4.5292153	4.3902287	5.0634623	5.0703506	4.8283486	5.800889	4.7559566	4.8821254	6.086863	6.8736444	6.257169	4.5643463	6.330918	5.146868	4.145721	5.573491	4.2471724	5.157462	5.808943	4.0721436	3.5348513	5.9025984	4.8485184	4.8293133	5.930234	6.589347	7.723934	4.501482	4.4718633	4.4757795	4.8455257	4.272006	3.7104397
AKAP13	3.8359418	6.1822863	6.046179	4.702644	5.707354	3.090849	4.778787	4.810985	3.9963653	4.672461	4.1060305	4.123463	4.753838	3.3016295	4.8634834	5.212216	3.9316895	4.0866337	5.500203	5.2615724	5.762303	3.9514174	3.288336	4.6910095	5.8280973	4.3291535	5.321211	3.7813344	3.3659537	3.0703888	4.374329	4.514772	4.6105433	4.9868865	4.0849395	4.6627584	4.4052796	3.636888	4.337042	3.860976	3.7312348	5.0487185	4.1586514	6.6618066	4.352636	3.8338957	4.864932	4.63165	3.2342303
AKAP17A	4.4249153	4.946229	5.646761	4.791798	4.010806	3.8470125	4.8011494	3.480305	3.987368	5.3019094	4.2395945	4.053997	4.2683077	4.864449	5.1226764	4.469858	4.7191877	4.019719	5.1683497	6.188401	5.453182	5.254366	5.2075458	4.154592	5.395067	4.839928	3.9467409	3.8875341	4.2418675	5.0067453	4.30816	5.521721	5.250568	5.120637	4.7500825	4.5348606	5.1346254	5.0121713	5.4195757	4.5722966	4.905899	4.531033	3.548473	5.1247163	5.036113	4.3348556	4.3247824	5.2638125	6.1438303
AKAP2	2.722501	5.30922	5.5435395	4.561952	5.318676	2.3868396	3.9644237	4.918854	3.351963	3.0687146	3.6610935	2.9690335	4.5981727	2.2326796	2.7824624	4.641536	3.3673987	3.255522	4.189825	4.9823346	4.0984955	2.358994	2.9203012	3.35052	4.5704765	4.9923105	3.3462808	1.526119	2.7398314	2.7928972	2.518523	3.9551597	3.67132	3.9955215	3.4449303	4.411474	3.3603556	3.7549245	3.39778	2.9297671	3.4776647	3.5534127	3.5619237	5.8661256	4.2172523	2.990955	3.464653	3.8866017	1.9260064
AKAP3	1.182776	1.2079737	0.42232955	0.76562524	1.4647238	1.3951445	0.21424463	0.73994064	0.6960962	3.3219557	0.3449496	0.887589	0.9336372	0.22663648	0.9184638	1.5898027	1.1111153	0.8640384	0.8400183	1.2265649	1.2869579	0.62302387	0.7312613	1.182776	1.372987	0.3674849	1.1506449	0.2631601	3.0161672	0.9336372	0.62302387	1.4115105	1.1954168	0.73994064	2.4828672	0.94119436	1.3896317	1.5898027	1.1635615	1.3277426	1.618267	1.5210948	1.5310872	0.62302387	0.35624728	2.0391898	0.9486982	1.0000511	1.744222
AKAP5	0.4957945	0.4751773	1.0357134	0.94119436	0.5161281	1.1570914	1.8679093	0.9108029	1.2690824	1.1764042	2.0286055	0.8797943	1.2388669	2.5435026	2.0391898	0.7991509	1.6645559	0.78250456	1.5008324	1.1111153	0.83196074	1.2203858	2.0531387	0.77407175	2.1954083	1.5110093	1.2928126	0.9260758	1.6553925	1.5849965	1.1044103	1.8797659	2.6736007	1.8440175	1.646188	2.226541	2.3840897	2.3840897	1.682619	2.0461588	1.0427017	1.7311943	1.3618348	1.0773331	1.4330235	3.1618717	1.2750628	1.7093155	2.0426729
AKAP6	2.4141626	2.1144347	3.207891	4.055689	4.495747	2.848016	3.1209915	4.4456134	2.4646602	3.3045058	3.4046612	4.3575816	4.112719	3.5885842	2.8836555	3.5957382	3.804254	2.4249787	5.1894517	3.6206179	3.214136	3.8797028	3.0669532	4.0294805	5.409029	4.161861	3.1143548	2.8135476	4.3861337	3.139152	2.4776952	3.983714	3.1667585	2.5993228	4.043567	2.990955	4.2265277	4.414143	2.987371	3.317636	4.6627584	3.9279516	4.9657784	1.5509181	2.8519788	3.732252	3.2479136	2.0496476	3.3117886
AKAP7	3.8349187	2.541017	2.5210829	2.7949514	4.0161533	1.3449054	1.9069613	3.3001022	1.2141696	1.4168864	1.2141696	4.28538	1.2869579	0.31045547	0.82382965	3.5801506	1.4699609	0.99286234	5.2180543	1.8359431	1.5946169	2.582556	1.3674041	4.640384	4.763373	2.350545	1.5210948	2.8797655	5.9930105	0.64164835	1.1699992	2.5059025	1.608838	1.480339	1.372987	1.2570579	1.3277426	2.3701975	2.5235612	0.9260758	4.950486	4.8176403	2.8053157	1.4276745	1.4699609	0.9108029	1.7991133	2.1538265	0.46478304
AKAP8	2.9634519	3.554602	4.61649	3.83185	3.4383016	3.285374	4.674094	3.297227	3.418162	3.9718194	3.464653	3.1342769	3.4789393	4.2326813	3.5619237	3.883618	3.853993	3.548473	4.090869	4.3840394	4.1160173	4.4666114	3.9653597	3.8227396	4.344172	4.207129	3.7037904	3.196926	3.8288748	4.5441437	3.904046	4.2667904	4.352636	4.154592	4.063492	4.250204	4.1945515	4.410712	4.06951	4.040937	4.1570463	3.9241211	3.3334818	4.5849447	4.006304	4.2787395	4.372235	4.34132	5.1674747
AKAP8L	5.1566844	5.5737844	6.956949	6.627057	5.245991	5.4107866	6.956453	5.673031	5.688229	6.6633906	5.7771263	5.599342	6.488147	6.4144974	6.43377	5.6900926	5.665874	6.0283546	6.6240873	6.3099823	7.213445	6.1822863	6.1682825	6.412323	6.426456	6.476182	5.7896943	5.746305	6.507332	6.9987154	6.461055	6.736085	6.2272687	5.9689965	6.6160693	6.603203	7.299678	6.7115197	6.894863	6.599343	6.761447	6.1470833	5.37574	6.291322	6.2458196	6.407184	6.324992	6.3177834	6.722514
AKAP9	4.619464	3.8399413	5.1501727	5.068216	3.9458058	3.8206952	5.4202595	4.493167	5.166308	4.3008494	5.276476	5.1247163	4.6206155	5.5597863	4.905899	4.1440225	5.0695744	3.8943424	5.3458843	5.3957505	5.280568	5.233822	5.212216	3.7441862	6.1297336	5.397507	4.2047644	4.945842	5.836645	6.47816	5.088304	5.98366	5.2898245	5.17992	5.9991136	5.6766586	5.089177	6.0770106	5.8686814	5.105973	5.8207297	5.61472	5.1379285	4.5957766	5.6055126	5.793426	5.705392	5.482505	6.7826514
AKIP1	4.6187925	4.6287713	4.063492	4.4581146	4.8006673	5.0742316	4.016998	4.577087	4.5975018	4.6910095	4.7240944	4.915567	4.3688087	4.760772	4.2964826	4.702644	5.272774	5.264202	5.608255	4.752201	4.385467	4.385467	4.9818506	4.778209	4.747387	4.0329547	4.157896	4.4242477	5.132585	4.5981727	4.114415	4.7835093	4.3950863	4.216495	4.971297	5.6070795	4.5765123	4.729002	5.067343	4.4215784	4.438267	4.544718	4.716494	4.1017914	4.4633656	5.173892	3.7516837	5.0022883	4.522901
AKIRIN1	5.058709	5.532972	5.648133	5.224186	4.970425	4.4402704	5.4786925	5.605219	4.51219	4.6069946	5.029908	5.116849	4.8914013	5.306003	5.117723	5.0963607	5.417818	4.6559386	5.6822476	5.213383	4.1366644	3.9764078	5.468917	4.3757563	5.803737	4.6287713	4.3052163	4.5521846	5.9059415	5.6061983	4.7360277	5.378473	5.710689	4.872369	5.4171343	5.884311	5.350469	5.723246	5.3715434	5.4393077	5.1719475	5.1578507	5.926004	5.6464667	4.628195	5.6712666	5.2137723	5.146868	5.8207297
AKIRIN2	5.1606703	5.7503285	5.9052534	5.241415	5.497954	5.1403575	5.977755	6.1767635	5.1595035	5.407662	5.761027	5.8019695	5.1814766	5.8974853	5.2942095	5.0895658	5.839003	5.511646	5.5652676	5.720597	5.9595504	5.4623685	5.8414598	5.6959767	5.9495144	5.7293286	5.4740977	5.5244603	4.25172	5.698232	5.3179936	5.7967644	5.4844604	5.4303203	5.755432	5.791855	5.4272923	5.7384543	5.6690116	5.6455846	5.2986927	5.7256985	5.541289	6.067356	5.480256	5.0832567	5.754843	5.361396	6.0378075
AKNA	2.5631685	4.5576425	5.1806984	3.7761421	3.9401956	3.5717216	4.9850464	2.7718697	3.7771618	4.1432676	1.7824702	3.2868998	3.6792474	2.111051	3.104363	4.692644	3.844965	2.7333708	4.5515146	3.6495848	2.899232	2.6736007	3.2986646	3.3433957	4.2585435	2.9946277	2.881667	2.0669782	3.0108218	3.0652797	3.39778	4.828831	5.311462	4.588012	4.297242	4.13591	4.012588	3.9551597	4.8782616	3.3490767	2.9203012	2.017971	1.5898027	3.8011904	4.188218	4.067817	3.7677076	5.186631	2.531084
AKR1A1	6.1895847	6.746091	6.5076294	5.937316	6.4324856	6.2890515	7.1304245	5.9011235	6.7527285	7.579257	6.5744042	6.7563944	6.5961757	6.767293	6.980857	6.7022095	7.021041	6.1253963	6.376059	7.0267963	7.1761017	7.093493	7.0219336	5.8387084	6.709539	6.246017	6.925606	6.892781	6.253221	6.768284	7.1847415	6.83062	7.1331053	7.0209413	6.5042663	7.139162	6.4862676	6.8957562	7.2540736	6.48607	6.3495846	6.91668	6.365093	6.9447484	7.010423	6.419241	6.9879007	7.106299	6.8536177
AKR1B1	6.876718	8.869485	7.3702383	7.1814647	7.382365	7.0015926	8.170113	7.6332784	7.7408543	8.483632	6.9422684	7.221491	6.869381	7.9797215	7.153361	7.4143744	7.928628	7.460109	7.815612	7.417158	7.9317155	6.687354	7.618056	6.8965487	7.6813397	7.902238	7.2247686	8.153471	7.5649323	7.865394	7.242947	7.9051256	7.8285546	7.326309	7.8871017	7.800281	7.274937	7.9039307	8.016278	7.1439276	8.082527	7.9469533	7.6818366	6.963	7.6171603	7.415866	7.6126833	7.744935	8.168518
AKR1C1	3.414174	4.1301575	4.9546475	4.886087	5.820435	4.056629	3.8419878	5.611781	4.3391333	4.335616	4.6375046	5.8449965	5.7200084	5.8572807	0.41153392	4.220375	6.4317937	3.5945456	6.308304	4.476352	6.091494	3.3277178	4.752201	4.7548976	5.6783257	2.111051	4.1366644	5.430613	5.9001403	3.5147612	4.730638	6.173509	4.778209	5.368421	5.8913894	3.7803144	4.403279	6.470843	5.977066	5.1222878	5.548139	5.943022	5.870844	3.003641	4.250204	3.7388194	5.0861683	4.1017914	5.4626617
AKR1C2	3.7136729	4.561952	1.996404	4.5179276	5.434325	4.9274616	4.0883274	6.6360655	3.9973025	1.7697916	3.9982402	6.352844	5.0457125	5.6476426	0.25107563	5.0290356	5.816899	3.5668676	5.7020574	3.9117002	5.757003	0.76562524	4.2016435	5.781054	5.1699057	1.3562181	3.8217175	5.256995	5.9558115	2.017971	4.3888955	5.6164837	3.5020814	4.943423	5.714809	1.0841396	1.8359431	7.399264	6.5039697	3.8738313	7.0855517	5.9221683	6.2100034	1.641562	2.636916	0.8480885	4.909282	1.8440175	4.959293
AKR1C3	2.238825	2.5033484	2.4646602	2.137568	4.5373483	1.7527944	1.608838	5.5020614	2.648508	0.9782476	1.2388669	1.0635976	1.6229928	1.9524055	0.82382965	2.6803508	1.0000511	2.2172682	2.6461546	3.699359	1.0909218	1.0286552	1.3449054	0.9486982	3.6724257	1.3449054	1.0841396	2.0143566	2.636916	1.3951445	3.0738254	2.35336	2.1243687	3.1810763	1.4542183	1.8679093	1.618267	2.4409523	2.3673747	1.8600012	2.6644974	2.9560432	3.3462808	2.0807064	1.2570579	1.2510145	2.2079334	2.3646336	1.2265649
AKR1E2	1.9486238	1.049722	2.9690335	1.6870991	1.6229928	1.883629	2.55586	2.2326796	2.281006	3.2387896	1.7866592	1.5160799	2.211069	2.9927914	0.2751237	1.372987	2.861979	3.2780166	3.1715589	2.0976171	2.518523	2.9392428	2.7928972	2.7970064	2.700467	1.929841	2.5582678	2.1570847	2.8032591	2.8439693	1.989139	3.0018027	3.308911	2.7970064	3.6392794	2.757028	3.109402	3.8489668	2.2660909	2.8460355	3.2063751	1.8115393	1.4906301	1.8914397	2.9597902	3.3729997	2.7420428	2.9634519	2.9763644
AKR7A2	3.7677076	5.152602	4.873818	4.828831	5.6585226	4.0652785	4.622342	5.1464796	4.9240766	5.5275903	3.9690106	4.9900823	4.527302	4.8688917	4.0721436	5.0763664	5.3937	4.7333326	4.500813	5.095972	5.3026886	4.8604903	5.123939	3.7354891	4.7349687	4.61179	3.8227396	5.643037	5.2551446	4.8986497	5.0294237	5.1010213	5.3885264	4.9269776	5.1854634	4.730638	4.890435	4.8114676	5.038246	4.6082416	5.0832567	5.1827407	5.6493087	4.8885026	4.8485184	5.1699057	5.0399914	5.030296	4.7650104
AKR7A3	0.71378523	0.73994064	1.3505546	1.608838	0.48553726	0.77407175	1.5509181	0.48553726	1.0286552	1.7093155	0.6600121	0.9184638	1.1177393	1.641562	0.5361526	1.0000511	1.0000511	0.6871335	1.6135489	1.7398738	1.9336054	1.6736089	0.8560811	0.83196074	1.2265649	0.83196074	0.6600121	0.83196074	1.646188	1.5753416	1.8600012	1.5410504	1.0357134	1.4436299	1.3896317	2.8319256	1.2203858	1.744222	2.0772705	1.1441122	1.1044103	1.4436299	0.4751773	0.6691063	1.3841319	1.6323309	1.2690824	1.2869579	1.8991928
AKR7L	1.1506449	0.6136316	1.4436299	1.8797659	0.25107563	1.526119	1.7268628	0.6136316	0.6600121	1.6323309	1.1699992	0.77407175	1.7355312	1.9598305	0.50599486	0.76562524	1.1635615	0.3449496	2.176366	1.9635481	1.8156192	2.060053	1.7093155	0.9635397	1.5310872	1.3841319	1.0286552	0.7312613	1.875834	1.6870991	1.8520371	1.8560169	1.5509181	1.6736089	1.5656528	3.0635188	1.7949808	2.1570847	2.5459888	1.1310111	1.4647238	2.0942454	0.4957945	1.1891137	0.99286234	2.4060423	1.3334688	1.4060217	2.3391378
AKT1	5.9264956	6.2284527	6.281549	6.4081726	6.400168	5.671561	6.562135	5.6372547	6.059574	7.654671	6.232893	5.49502	5.8664207	6.1793275	6.455815	6.005217	6.60736	6.00945	5.962108	6.6954746	6.008958	6.6540837	6.8630357	6.2936916	6.6490345	7.425509	6.772545	5.867404	6.535621	7.3067327	6.5176187	7.007546	6.617554	5.8459797	7.120595	6.7957325	6.7028036	7.1931834	7.1526656	6.4992228	7.0929966	6.394931	6.1584225	6.250359	7.063318	6.464812	6.360747	6.6904244	6.819915
AKT1S1	5.274625	5.0139155	5.2418046	4.716494	5.197719	4.337042	5.534146	5.596894	5.1906185	4.6910095	4.8914013	4.639808	5.1655307	5.4647145	4.8549867	4.750564	5.054441	5.607373	5.4019012	5.198887	4.7623134	5.688229	5.471556	4.6870685	4.623493	5.37574	4.797004	5.592487	4.385467	5.38511	5.082383	4.91605	5.3373985	5.515656	5.2942095	5.2964516	5.0487185	5.0513372	5.01033	5.5184927	5.3103895	4.931717	4.701009	5.5594926	5.0904393	5.1894517	5.4319806	5.8532515	5.7546473
AKT2	4.6876454	5.1810875	6.424282	5.5819106	6.124706	5.2908964	6.0974064	3.9900856	4.852959	7.147701	5.053956	4.0522118	6.1622677	6.0470653	6.4479065	5.5957184	5.6232433	5.719223	5.849714	6.316697	5.0058727	6.6690345	5.8569856	6.0292406	6.244142	6.3494854	6.1335773	3.9653597	5.916759	7.1088805	5.434325	6.3059344	6.427247	5.9145956	6.4342647	5.8639636	6.019	6.641015	5.7500343	6.593702	5.9095798	5.632551	4.5981727	5.079763	5.9639783	6.5403695	5.9713583	6.0317025	6.151126
AKT3	4.521658	3.6218123	5.0699625	5.495998	4.5957766	3.9173963	5.30922	5.0604553	4.447617	4.8308573	4.8909183	4.945842	4.95097	5.567715	6.1442246	4.560707	5.46921	4.028542	5.505875	5.3585663	4.1135674	5.5184927	5.2237964	4.62004	5.660483	6.629235	6.0145693	4.5490255	5.821712	5.203167	3.8875341	5.323746	4.469858	4.6650634	5.5603733	5.017889	5.1771007	5.57868	4.6310744	5.158629	5.2577744	5.427585	5.1774898	3.3348334	4.8584623	4.9392624	5.299765	5.1485205	4.821692
AKTIP	4.4963207	4.015215	4.402612	4.797004	4.887536	3.31035	4.5909834	5.538549	3.5460038	4.866381	4.123463	4.533616	3.9764078	4.4679484	4.735546	4.999091	3.9164622	4.749505	4.6455684	4.9986067	4.489249	4.5795784	3.7907958	5.9611244	5.1953845	3.77401	4.148929	3.8807282	5.5081244	4.49374	4.12516	4.6069946	4.762891	4.6559386	4.8263226	3.7623339	4.4757795	4.797004	4.3861337	4.537923	5.1285048	4.9382954	5.5391364	3.9928036	4.3715687	4.0984955	4.8444643	4.7677073	4.945842
AL022344.2	0.887589	0.59464574	4.2172523	2.8237624	0.42232955	2.2720363	2.648508	2.6276045	1.8032506	3.211013	3.351963	1.5801983	2.3391378	2.9708657	0.35624728	1.2510145	2.7740042	1.646188	2.678072	2.6252575	3.8590202	1.3219714	2.5631685	2.4005265	3.4249628	0.0	1.33921	2.3363295	2.9672017	2.8094308	2.881667	2.8419895	1.682619	1.9561163	2.72683	2.6299522	3.6915145	2.9279428	2.548476	3.4699292	3.516039	2.0976171	1.3162155	2.1922038	2.7070708	2.5084577	2.4249787	1.641562	3.182678
AL022393.7	1.2690824	0.54605496	0.4957945	0.8480885	0.52618414	0.16362981	0.7991509	0.25107563	0.33353373	0.887589	0.2631601	0.6136316	0.48553726	1.1506449	1.2987429	0.21424463	0.15068647	0.62302387	1.6960089	0.5656918	2.2234745	0.99286234	1.3896317	1.1506449	2.0461588	0.33353373	0.48553726	0.65087	2.4222932	0.78250456	1.182776	0.8480885	0.7908371	1.2203858	1.7866592	2.4222932	1.636943	1.9107777	2.0356338	1.0635976	1.4276745	1.6915853	0.5361526	0.08420307	0.097748086	2.2172682	1.5361298	0.7571259	2.1177437
AL022476.2	1.1375494	0.38968015	0.9561472	1.400608	0.9260758	0.6600121	1.2810018	1.608838	0.64164835	0.55591464	0.887589	1.1506449	1.2510145	1.6553925	0.7312613	0.62302387	1.4542183	0.5161281	1.3505546	1.5898027	1.5656528	1.9411447	1.3841319	0.6691063	1.1310111	0.46478304	1.1441122	1.0909218	1.3618348	0.8156711	0.8560811	1.1177393	0.78250456	0.6600121	1.3896317	1.2079737	1.0286552	1.6599709	1.3277426	0.9260758	1.887569	1.5509181	1.5410504	0.43305513	0.887589	0.9561472	1.5410504	1.0427017	0.48553726
AL109927.1	0.0	0.0	0.0	0.0	3.3305993	4.1779175	5.3774967	0.2987822	0.0	4.439603	3.8338957	2.003606	4.4355965	0.0	4.1432676	0.0	2.1177437	0.0	2.0669782	1.4751447	0.0	2.4672816	4.8938174	0.0	0.8400183	0.0	0.0	0.0	0.0	3.187485	0.0	2.6667721	3.7959921	0.72254187	3.9212253	2.7718697	2.6826303	5.138317	2.176366	0.0	0.0	0.0	0.0	2.2539823	3.370199	3.5348513	1.9030752	3.0215151	0.0
AL132709.1	0.83196074	0.54605496	2.3191085	2.6229951	0.25107563	0.887589	2.3950968	0.9635397	0.18916444	0.46478304	0.15068647	0.21424463	1.0144353	0.6041816	0.0	0.41153392	1.2449315	3.752795	0.8640384	2.541017	0.90309465	0.2987822	1.1111153	2.0875094	2.9542139	0.42232955	0.6041816	0.3674849	1.9184216	1.4957263	0.32205167	0.8156711	0.7991509	1.641562	1.0909218	0.8797943	1.8115393	1.3277426	0.40063623	1.5849965	4.320507	2.0976171	1.8560169	0.6041816	1.996404	0.5361526	0.40063623	1.5801983	0.76562524
AL132709.8	1.2079737	0.9336372	0.0	1.6960089	0.52618414	1.6915853	0.0	0.3449496	1.3219714	2.4828672	2.0143566	1.3562181	0.0	2.179561	3.0858183	0.0	1.8156192	4.313953	0.124459624	2.3729413	1.8156192	2.4594207	1.2987429	2.1731734	0.43305513	2.6667721	1.2388669	1.6870991	2.72683	2.6206496	1.3951445	2.260073	1.8032506	0.43305513	2.5033484	1.989139	0.44372052	1.6041348	2.3248699	2.5631685	2.4828672	2.0738373	1.3951445	1.049722	1.0215282	1.7782153	4.046104	1.4436299	2.7803257
AL133243.1	0.9260758	0.73994064	2.7548978	2.1342454	1.3674041	1.3674041	1.7570888	1.4330235	1.5656528	1.33921	1.8032506	1.9107777	1.5946169	2.8135476	2.7887046	1.2265649	1.883629	1.4957263	2.3191085	1.33921	1.0976789	1.8679093	3.1325932	0.8400183	1.9671944	2.1603448	0.99286234	1.883629	3.1375563	2.3673747	1.7991133	1.9411447	1.3951445	1.5849965	3.0891716	2.1954083	2.4249787	2.1635296	1.5656528	1.9818863	1.5110093	1.4330235	1.4168864	0.87191325	2.0143566	2.2720363	1.646188	1.8399782	2.226541
AL133243.2	1.1111153	1.2265649	3.1309094	1.8156192	0.5161281	0.40063623	0.9635397	0.4542836	0.6323527	0.8480885	1.9709185	0.6136316	0.8480885	1.1044103	1.7398738	0.8560811	1.2141696	1.2690824	1.608838	2.060053	1.718147	0.8156711	1.0909218	0.3449496	1.4436299	0.9260758	0.7049559	0.3674849	2.1043677	1.3785836	0.89538705	0.7908371	1.0144353	0.9184638	0.99286234	2.166716	2.3978515	0.78250456	0.9635397	0.9855609	1.4854795	0.6960962	0.40063623	2.021513	1.5898027	0.72254187	0.87191325	0.7312613	1.8797659
AL133493.2	2.8419895	1.8480612	5.097623	4.885604	3.266092	4.99725	5.453866	4.6837044	4.530459	2.848016	4.9800105	5.359347	6.049429	5.793426	0.05672351	2.7114766	6.0147667	4.552759	5.883426	5.530134	4.7517195	4.931234	4.988242	3.5704393	5.062686	1.608838	1.5210948	2.6229951	5.8646517	5.120637	5.214551	6.031407	5.71942	4.3448377	6.3950295	5.4238734	5.7438517	6.7874084	2.5134885	6.196292	5.3788633	4.6392326	3.8923836	3.7224517	2.9745312	4.635777	3.2032545	5.4419456	5.3139963
AL136419.6	1.4222745	0.7049559	1.8914397	1.33921	0.8156711	1.3785836	2.003606	0.6960962	1.2631196	1.5607548	1.4751447	0.58506453	2.179561	2.3305569	2.021513	1.6041348	1.2327062	1.2449315	2.304571	1.9107777	1.9145979	1.8359431	1.7093155	2.1043677	2.7781897	0.9336372	1.646188	1.2690824	2.032156	2.201667	1.6781452	2.3103974	2.1009912	1.5801983	1.875834	1.9671944	3.097648	2.618221	2.176366	2.1009912	2.500795	2.201667	0.82382965	1.2388669	1.8480612	2.2779882	1.8440175	1.883629	1.9411447
AL157871.2	2.4880433	0.0	0.0	0.0	1.9635481	0.0	3.9193575	1.5558652	0.0	0.0	0.0	0.0	0.0	0.0	0.0	0.0	2.0738373	0.0	1.641562	3.0072305	3.266092	2.3363295	0.89538705	3.1570752	3.0000522	0.0	0.0	1.1699992	0.9855609	2.238825	2.9392428	3.480305	1.0000511	1.7093155	3.393707	2.179561	1.5310872	3.6206179	4.047889	1.7485055	3.8409646	2.4168446	1.9818863	0.44372052	2.4905915	1.2510145	2.653049	0.42232955	3.3533165
AL162151.3	10.822196	9.575891	0.0	6.8989286	8.758731	0.0	7.7835565	9.046229	6.489729	7.007447	6.4142995	7.9732475	6.9375076	7.6602435	7.3700395	8.894333	10.4056635	11.390837	8.149784	9.462944	4.640384	8.102355	7.049125	10.030679	0.0	9.776944	0.0	6.5386877	6.14876	7.6491985	4.7419953	9.493901	9.113504	6.578956	8.396484	7.887002	7.138864	7.4579215	7.436346	7.6160655	7.932612	3.2928257	7.7722087	6.105783	8.87148	6.6691337	7.407714	8.31892	7.273149
AL365181.2	0.6871335	0.3786144	1.1570914	1.636943	0.6600121	1.1310111	0.23891501	0.6691063	0.82382965	1.3162155	0.62302387	1.6229928	1.2203858	1.7740363	0.58506453	0.71378523	2.0531387	0.50599486	2.0635524	1.7355312	1.1310111	1.2079737	0.9486982	1.2327062	1.2750628	1.5704931	1.2987429	0.44372052	2.1243687	1.5361298	1.0976789	1.5310872	1.8399782	1.2631196	1.7824702	1.3674041	1.3505546	2.1635296	1.4436299	1.2265649	2.017971	1.5008324	1.33921	0.4751773	1.1177393	2.0250578	1.1375494	1.9107777	1.7949808
AL442127.1	0.0	0.0	0.0	0.0	0.0	0.0	0.0	0.0	0.0	4.3916574	0.0	0.0	0.0	0.0	0.0	0.0	0.0	0.0	3.5298264	7.47582	0.0	5.350859	0.58506453	0.0	5.8324203	2.0976171	0.0	0.0	0.0	5.6693053	3.6005092	3.5322928	0.0	6.510794	6.028157	5.580736	5.394384	5.396824	5.8698606	5.199665	5.8326163	0.0	5.304151	4.5135283	5.766328	4.680341	5.3739834	4.89575	3.6656072
AL513523.2	3.947676	4.447617	5.103545	4.18113	2.8032591	2.8599954	4.383373	5.1189857	4.607666	1.9524055	4.544718	5.476737	4.8971996	5.2346005	3.2479136	4.9146	3.9430006	3.2372699	2.531084	3.155477	6.1491537	4.898166	5.2172756	0.0	2.9335911	4.571722	1.2869579	5.5137978	3.987368	2.3950968	5.0785017	3.4263232	3.8846438	4.411474	1.7782153	3.7959921	4.1611056	2.8278	5.2314854	4.248688	4.4375997	4.8293133	3.2448716	3.0925262	3.4422967	4.2211323	4.649025	5.015272	4.748446
AL589743.1	3.8166068	1.2690824	4.4052796	2.4751515	1.6135489	1.6870991	5.354371	2.7612903	3.7257793	4.877778	1.9107777	1.7613178	2.5360487	2.358994	5.404342	1.5410504	2.179561	3.9900856	2.5704846	4.7650104	0.6041816	7.316968	6.036035	4.2311664	0.6136316	6.214739	5.1902294	1.7268628	3.7538133	5.975196	4.493167	2.9241211	2.3219886	1.8399782	5.135014	3.800169	5.5616455	1.0773331	4.234954	4.7252493	5.417525	2.6893039	1.0000511	2.6252575	4.3341904	4.613517	5.144828	0.3449496	4.5957766
AL603831.1	0.0	0.0	0.0	0.0	1.3951445	0.0	6.1100206	5.199665	0.0	3.3074725	0.0	2.4032838	0.0	0.0	0.0	0.0	0.0	0.0	2.511014	0.0	2.3561764	0.0	0.0	0.0	0.0	0.0	0.0	0.0	0.0	3.31035	4.071297	0.0	3.6253042	2.6758783	4.5109468	2.9486403	0.0	1.4957263	3.6960363	0.0	4.8693748	0.0	0.0	3.5582623	4.8510284	0.0	3.658791	1.5160799	2.914574
AL662801.1	0.0	0.0	0.0	0.0	0.0	0.0	6.78503	0.0	5.643037	4.321172	0.0	0.0	0.0	6.607458	0.0	7.194077	0.0	0.0	0.0	0.0	6.3696375	4.327728	6.638243	0.0	0.0	7.446189	0.0	0.0	0.0	0.0	5.359639	0.0	4.4495254	5.075105	0.0	0.0	0.0	0.0	6.1186934	0.0	0.0	0.0	0.0	5.608255	6.2526293	4.1595006	5.2509575	0.0	0.0
AL928768.3	0.17644595	1.33921	1.9855485	1.3162155	0.77407175	2.7991471	4.0746837	0.7049559	1.6041348	0.0	0.0	1.0286552	1.6135489	0.0	0.0	1.1954168	1.5310872	1.8115393	1.790782	0.8480885	0.35624728	0.42232955	0.13763218	2.3448386	2.9927914	1.0000511	0.0	0.54605496	0.21424463	0.9184638	0.35624728	2.5533702	3.1276321	1.8679093	0.8640384	3.7844877	0.44372052	1.7005076	2.1827579	1.929841	0.0	0.0	0.0	0.0	2.7158847	1.5558652	2.144065	3.0891716	0.71378523
ALAD	4.2433834	4.242625	4.3320045	5.1010213	5.607667	4.302368	4.279498	4.857497	3.6438794	5.061328	3.936456	4.22577	4.881643	4.6253166	4.4442773	5.121803	4.5033937	4.2615767	5.7430663	5.60228	5.0845184	4.793919	4.448285	5.2303176	5.3280363	4.404613	4.4422736	3.150595	5.4770303	4.969941	4.3929906	5.063947	4.634625	4.638656	5.125591	4.816097	5.2118263	5.100147	5.138706	5.299765	5.368421	4.8674436	4.9923105	3.6287968	5.1651416	4.547781	4.2509623	4.751142	4.94768
ALAS1	4.571051	7.7186594	4.997735	3.9882114	5.450837	3.5147612	5.225743	4.92456	4.608817	5.3774967	4.273523	4.5975018	4.073837	4.3326697	4.34132	4.227285	4.8237176	4.952325	4.4215784	4.6034465	4.5434737	3.8590202	4.0250688	4.7076445	5.15824	4.123463	4.763373	5.242194	4.715339	4.3680477	4.249446	4.571722	4.9340386	4.6616054	4.3970866	5.3575907	4.9274616	4.732851	5.01033	4.4995704	4.4633656	4.965294	5.043967	4.8524766	4.622342	5.2043347	4.5428996	4.690433	4.7644324
ALCAM	4.9541636	3.8914511	6.510299	7.0565686	6.1007566	5.978444	5.985038	7.5381756	5.887064	5.509396	6.950104	8.515445	5.695486	6.5594635	6.8530226	5.573491	7.6277065	5.368811	8.449728	6.963099	6.445237	6.0058074	6.150337	6.3863344	7.771114	2.8114889	5.3885264	7.0165753	7.7961993	6.144816	5.03301	7.478704	5.415474	4.6287713	7.4544415	6.5836077	7.55409	6.9533777	6.3138337	6.6350756	7.4057255	7.345192	6.7032	4.6898565	5.2188325	0.9635397	6.6064687	4.872852	5.6019864
ALDH16A1	3.3117886	4.5904083	4.549696	3.9854941	3.8499906	3.627602	5.061328	3.040914	4.154592	4.9174037	3.838918	3.2599998	4.0942583	5.001319	3.9316895	3.8237622	3.8166068	3.8309202	4.327728	3.5185032	4.6380806	3.6472838	4.311104	2.8319256	4.078917	5.1906185	4.3715687	4.2063723	2.5728972	4.528546	4.354062	4.558313	4.461361	4.275799	3.5173166	4.4666114	3.9982402	4.275799	4.480937	3.8094542	3.5607336	3.285374	2.5969849	4.249446	4.5928044	3.819673	4.2094936	4.861456	3.5360394
ALDH18A1	4.3680477	3.6076682	4.2187667	4.063492	4.574117	3.1010048	4.277981	4.1723437	4.2047644	5.3733	4.5515146	3.6769426	4.478931	4.4242477	5.3284264	3.7004666	4.94768	4.2645154	4.079858	4.4375997	3.8510141	4.4436097	4.6610293	3.6052816	4.5765123	5.149784	3.9411304	4.5391665	3.8419878	4.8242965	4.7686706	5.1280193	4.4912558	4.6910095	5.0504646	4.525484	4.0522118	4.8328834	4.6970663	4.6426883	4.010806	4.2000356	3.860976	4.259302	4.5292153	3.9020865	4.5317025	4.9968634	4.8006673
ALDH1A1	4.1707377	7.1712356	4.337707	3.1209915	7.748916	3.0072305	2.392343	1.9598305	4.01165	2.8419895	2.848016	4.667369	3.207891	2.9982147	0.82382965	8.834761	2.8560293	3.5717216	5.7923455	6.6922064	2.548476	3.923187	1.372987	5.526417	4.095953	2.3103974	1.8278862	2.5582678	4.1227093	1.9449196	4.255511	3.4699292	3.7430756	4.501482	3.212619	4.054843	3.2956998	3.2219017	2.58014	2.469904	3.3433957	2.7092733	3.3030677	2.9279428	3.818651	3.5582623	2.4462585	4.0849395	3.0635188
ALDH1A2	1.2690824	2.3363295	1.2810018	1.0357134	2.5898085	1.2388669	1.1506449	0.6136316	3.5071886	0.7908371	1.1111153	2.1985369	0.5161281	5.0232196	0.0	1.5110093	5.445267	0.32205167	0.6323527	1.3045712	0.21424463	0.4751773	0.42232955	3.2479136	2.121055	0.07052474	6.304552	0.7049559	4.3638606	2.9107578	1.0000511	5.1505613	5.029908	2.6848261	4.8191833	4.1001906	5.21027	2.3646336	0.18916444	6.319363	1.0144353	1.3162155	1.8032506	2.4828672	1.3785836	5.106458	0.8560811	1.2141696	5.43159
ALDH1A3	4.2241607	4.2964826	5.198108	3.8470125	5.789989	3.0617578	2.275051	1.1954168	2.7333708	2.2172682	4.878744	3.4289541	4.331244	2.9392428	0.7049559	5.318676	2.3978515	1.7991133	4.1554413	5.1902294	1.9745712	2.8560293	3.500805	5.6109	3.2094967	1.3505546	1.438321	1.2690824	3.6052816	2.1310024	1.4906301	3.0426714	3.7441862	3.0652797	2.5459888	4.259302	2.6554046	3.080702	2.582556	1.5509181	5.135888	3.0823777	1.8319125	5.746011	2.6276045	3.072151	3.6679103	4.5655913	1.3896317
ALDH1B1	3.6881933	4.1538367	3.112674	2.7158847	3.5945456	2.980032	3.907873	3.211013	3.3881881	3.9542239	3.699359	2.7506392	2.8032591	3.9909291	3.8659122	2.7290382	4.356155	2.980032	2.7290382	3.1489089	2.4776952	3.377157	4.1118712	3.0617578	3.601702	5.076852	3.8399413	2.9560432	2.8439693	3.5789592	3.3433957	3.5046349	3.8599517	3.4685645	3.6218123	3.6769426	3.187485	2.881667	3.2295833	3.7781818	2.3191085	3.4475646	3.1985302	3.5993161	3.3477237	3.1731594	3.4329467	3.2570443	3.9542239
ALDH1L2	1.5509181	1.4751447	2.263081	1.9222491	2.5235612	1.1506449	1.5310872	1.6135489	1.7093155	2.0976171	1.9373734	2.3103974	3.104363	2.0108204	2.275051	2.3074434	2.226541	1.5460458	3.0669532	3.040914	2.021513	1.5509181	1.5310872	1.790782	2.7506392	1.6553925	1.3045712	1.2079737	3.554602	2.6415339	1.9598305	2.899232	1.5361298	1.6781452	2.1827579	2.922211	2.2570662	3.1293151	2.2868881	2.2234745	2.8560293	2.801203	2.7928972	2.0738373	2.3363295	1.8600012	1.7049433	2.0108204	2.6323006
ALDH2	6.1905713	6.3391147	6.0069885	6.226479	7.04188	5.4558206	6.055536	6.537501	6.023037	7.223279	5.4208455	6.258945	5.634609	6.0406637	6.1091337	6.3594627	6.502091	5.1771007	6.30396	6.111499	5.8477483	5.596894	6.0033464	6.14176	6.190374	5.636373	6.365488	6.128649	6.421712	6.008761	5.5444202	6.4254675	6.725882	6.7262783	6.518707	5.842933	6.4332767	6.6728964	6.453541	5.936922	6.819915	6.0787845	6.4945745	5.173114	6.2748365	5.661365	5.7043133	5.9841523	5.5753508
ALDH3A2	4.2712474	6.2843127	4.7393003	4.97362	5.859246	3.549662	5.3172135	6.3714156	4.3059764	4.8962336	4.6069946	5.272774	4.3673816	4.9877577	4.723517	4.999963	5.1460915	5.555479	5.427976	5.9963574	5.71373	4.9146	5.054441	4.106878	5.9188247	5.166308	4.365954	4.606419	4.857014	4.6639104	4.344172	5.1846857	4.5428996	4.5655913	5.2817373	4.5077915	4.7548976	5.4626617	5.1084976	4.750564	5.1984973	6.061347	5.715103	3.4581063	5.058321	4.985918	5.9952745	4.414143	4.962971
ALDH3B1	1.718147	4.009868	1.9486238	1.7570888	4.5084605	1.6323309	2.176366	0.62302387	1.9855485	2.531084	1.1635615	2.0286055	2.0143566	1.8032506	1.3505546	4.2645154	1.6645559	1.480339	2.2691026	2.7676876	1.8953143	1.2141696	1.5801983	1.7137631	2.392343	2.2172682	1.0704504	1.372987	2.090876	1.718147	2.577725	2.1043677	2.032156	2.6088495	2.1985369	3.305944	2.2172682	2.2172682	2.4880433	2.4541852	2.3391378	1.480339	1.2265649	2.6576767	3.2705736	2.7420428	1.2388669	2.7158847	2.5969849
ALDH4A1	2.5969849	2.7612903	2.4195275	3.0461872	4.015215	2.55586	3.1143548	3.3575578	2.4725273	4.378517	1.7268628	2.757028	2.7740042	3.150595	2.6713238	3.962552	2.9107578	2.6392663	2.722501	3.3248365	2.5435026	2.899232	2.5385325	2.1243687	3.6182292	2.6040845	2.7114766	3.2539997	3.5643952	2.4356506	3.1325932	2.577725	3.6484804	3.4957001	3.040914	3.1489089	2.9203012	2.7506392	3.280977	2.55586	3.4594698	3.3490767	4.053151	2.4541852	1.9411447	3.6206179	2.3334424	2.9088502	3.072151
ALDH5A1	1.8520371	1.6960089	2.3950968	3.077263	3.3016295	1.1243894	2.7506392	4.4982324	2.2479775	1.7137631	1.9336054	3.8309202	2.6644974	2.3950968	2.5533702	2.4329605	2.4803216	1.5059485	3.419522	3.7602034	3.39778	3.150595	1.9928074	2.5459888	3.8268294	4.389562	3.094292	2.137568	3.6241095	2.8499973	1.618267	2.8659477	2.6111913	2.111051	2.653049	1.7613178	2.4195275	2.873804	3.155477	1.9818863	3.6322906	4.1415696	4.762891	0.89538705	3.3277178	2.518523	2.3305569	2.4168446	2.5753107
ALDH6A1	1.8797659	2.121055	1.4060217	2.6346498	3.9373908	1.5361298	2.4905915	2.4222932	2.1858785	3.26905	1.8237927	2.2234745	1.6781452	2.4751515	4.0746837	3.1537902	2.304571	1.8719059	2.4956913	3.0858183	1.8639895	3.058325	2.8217013	2.5849729	3.0374002	2.4646602	3.0874949	1.5849965	2.9579601	2.4594207	1.875834	2.4114816	3.0303762	2.361813	2.4249787	2.6644974	2.5582678	3.0232692	2.31615	2.6893039	3.1731594	2.2326796	2.7887046	1.5361298	2.6848261	2.7070708	2.500795	2.176366	3.2705736
ALDH7A1	5.424557	4.275799	5.322966	5.0738435	5.6464667	5.211437	6.4317937	5.095972	4.4751105	6.1422524	4.9845624	4.2920218	4.765492	5.8116927	6.365587	5.0785017	5.6906805	5.608255	5.439601	4.1739497	5.1913967	5.668227	5.9772625	5.303371	4.1561966	6.6246815	5.7249136	5.152214	4.480937	4.980979	5.336618	5.4753685	5.491891	4.7597127	5.674992	5.449567	4.943423	6.320647	4.455538	4.74421	4.8595247	5.248718	4.9486475	4.662182	4.671308	5.064821	5.4931626	5.575645	5.0725822
ALDH8A1	1.996404	0.6136316	2.833903	2.695983	0.71378523	2.9448977	2.7312467	1.4542183	1.2079737	2.8540468	1.7527944	0.9635397	1.6323309	2.6461546	2.0072117	1.5410504	1.4751447	2.873804	3.1143548	3.576577	3.5692484	1.6041348	2.4803216	4.193795	3.3854747	2.3103974	2.8439693	1.2449315	3.077263	2.5969849	2.144065	2.1603448	1.5849965	1.9411447	2.6667721	2.060053	2.2419004	2.7420428	3.212619	3.058325	2.6040845	3.7570546	1.4751447	0.58506453	2.6323006	2.4436457	3.196926	1.6599709	2.448954
ALDH9A1	4.0600133	4.634625	4.931717	4.6270437	5.8981733	3.418162	4.854504	5.461391	4.249446	4.814071	4.1954026	4.959777	4.0444126	5.0678277	4.403946	5.1263676	5.0147877	3.7677076	5.245991	5.1285048	4.4521976	4.0373683	4.6299224	4.0329547	5.153769	4.828831	4.4912558	4.1026397	5.3001547	4.2539945	4.212616	4.758653	5.008586	5.1818657	4.7559566	4.815036	5.0417366	5.0175014	4.797004	4.6217666	5.586513	4.780811	5.1039333	4.8894687	5.0399914	4.312528	4.836454	5.3491035	4.777149
ALDOA	9.558213	10.497397	10.011697	9.839375	10.168753	8.803031	10.2315	10.546964	10.001307	10.881165	9.910199	9.766656	9.55222	9.763559	9.54533	9.850562	9.559312	8.865993	9.908301	9.0792675	9.634415	9.199254	10.324824	9.014291	9.590471	9.495398	9.495898	9.875135	9.927481	10.121295	9.706526	9.783936	9.236791	9.248372	9.805612	9.511376	10.018591	9.854359	9.3857565	9.976531	10.297945	9.608149	10.130386	9.855657	9.803015	9.85256	8.41802	9.504786	9.257856
ALDOC	3.4995286	4.4542017	4.680341	5.6547976	6.345535	3.4841294	4.934522	6.7556014	5.100147	5.15581	4.1060305	4.877778	4.6099677	4.763951	1.4542183	5.768684	5.323356	4.936844	5.8278027	6.1746926	5.249497	3.8807282	4.975944	3.2956998	6.580936	2.4060423	2.698267	4.067817	5.9141035	4.303792	3.2780166	4.7316966	4.929783	4.0832453	4.39642	3.77401	5.666757	5.599048	4.46728	5.8048177	7.148793	6.5406666	7.837117	3.165159	3.5885842	6.0662727	2.6111913	4.054843	4.891885
ALG1	3.6415794	3.5397866	3.5692484	3.2418303	4.154592	3.291299	4.1675267	3.804254	3.1537902	4.3603406	3.389545	3.574103	3.6135447	3.9900856	3.0161672	3.2868998	4.01165	3.3561137	3.9936469	3.7136729	3.7516837	3.7333617	4.0823984	2.790758	3.926924	3.673532	3.3074725	3.351963	3.7377093	3.6645017	3.5223372	3.9973025	3.7939506	3.4515622	3.7928371	3.7613149	3.5557916	4.1538367	4.0874805	3.6322906	3.9049792	3.7004666	3.8923836	3.9597445	3.7750297	3.4621067	3.7824473	4.330579	4.252478
ALG10	1.2016847	0.71378523	1.2449315	1.2510145	1.5753416	0.8560811	2.1858785	1.0215282	1.2388669	2.260073	1.1375494	1.3562181	0.9184638	1.1764042	1.5849965	0.99286234	1.9524055	0.8156711	1.7311943	1.526119	1.1570914	1.7137631	1.8032506	1.0909218	2.3248699	1.6960089	1.9635481	1.5993719	1.996404	2.111051	1.0704504	1.8359431	2.1009912	1.3674041	2.4409523	1.8359431	1.8319125	2.5680728	1.641562	1.526119	1.0286552	1.7005076	1.1111153	1.1310111	1.9260064	2.0143566	1.5361298	1.4436299	1.7697916
ALG10B	1.1570914	0.4957945	1.7398738	1.2570579	1.7949808	0.7908371	1.6781452	1.4115105	1.3045712	1.3951445	1.6960089	1.4436299	1.2203858	1.646188	1.4699609	1.3045712	1.8359431	1.0357134	1.883629	1.618267	0.80744386	1.526119	2.1858785	0.77407175	2.8298626	2.4060423	1.636943	1.608838	2.0286055	2.5704846	1.2987429	1.9524055	1.8399782	1.4751447	2.0072117	2.0250578	1.7824702	2.2720363	1.5210948	1.5946169	1.0215282	1.400608	1.1375494	1.1177393	1.6781452	2.2141287	1.9030752	1.6599709	2.1177437
ALG11	1.8156192	1.7225369	1.8719059	2.0531387	2.8319256	1.4699609	2.3219886	1.6960089	1.1375494	1.9030752	1.9260064	1.372987	2.032156	1.7137631	2.5210829	2.0496476	2.032156	1.7225369	2.5945642	2.6252575	1.4594975	2.0391898	2.0286055	2.2868881	3.1325932	2.9279428	3.5957382	0.64164835	2.6415339	2.6576767	1.1177393	2.582556	2.4329605	1.9069613	3.0461872	2.3978515	2.179561	3.0874949	1.7655522	2.4087207	2.3673747	1.8032506	2.636916	2.3103974	2.7398314	2.3757668	2.6713238	1.9598305	2.6229951
ALG12	2.4302716	2.9486403	3.0738254	2.5084577	4.006304	2.3868396	2.7698212	3.214136	3.207891	3.8022113	2.201667	2.4803216	2.5033484	3.3547602	3.053134	2.9467254	3.1634705	3.7344718	3.2327108	3.533572	2.9504688	3.1424327	3.1890876	2.4982426	3.104363	2.9653702	3.1842802	2.763422	2.8894503	3.5668676	2.9597902	3.5348513	3.732252	3.4236023	3.3305993	3.4289541	3.1537902	3.305944	3.0687146	3.6507812	2.662223	2.6803508	2.7824624	3.3964221	3.150595	3.6287968	3.844965	3.8520381	4.040937
ALG13	3.8943424	5.015272	5.2916756	5.0254493	3.838918	4.0522118	5.040864	3.9241211	4.484185	5.896011	4.6052685	3.8620002	4.678611	5.100147	5.655092	4.4302554	4.4289203	3.1715589	5.1268535	4.7756076	4.2334385	5.1771007	5.247549	4.2187667	5.289435	5.209102	5.3373985	4.058321	5.198887	5.434325	4.6876454	5.031653	5.3844266	5.3370085	4.997735	4.9068656	4.9800105	5.0206027	4.469285	4.80221	4.619464	4.3861337	3.9059129	4.506549	4.781871	4.8303747	5.1263676	5.10976	4.960261
ALG14	0.83196074	1.5210948	0.9486982	1.4222745	2.6158772	1.0000511	2.1342454	3.012574	1.8560169	2.2539823	1.1243894	2.2419004	1.646188	1.7137631	0.887589	1.6135489	2.7845142	2.7312467	2.1408155	2.8460355	2.451569	2.2172682	3.4436588	1.2327062	2.201667	1.1506449	2.0669782	2.4329605	2.166716	2.1144347	2.5753107	2.4620397	2.3646336	2.3363295	2.189079	3.0687146	2.6644974	2.511014	2.511014	2.7740042	3.1293151	3.5097427	3.4369402	2.0840685	2.2957225	2.700467	2.541017	2.392343	2.877778
ALG1L	0.8156711	1.0000511	0.9108029	2.2868881	1.0000511	0.6960962	0.0	1.2016847	0.6960962	1.0773331	1.4699609	2.4249787	0.0	2.4594207	0.22663648	1.049722	0.90309465	0.0	0.08420307	2.2660909	1.1506449	1.0841396	0.52618414	0.7991509	0.83196074	0.43305513	0.50599486	1.8278862	1.4168864	0.80744386	3.5033581	0.72254187	0.3674849	0.48553726	0.8400183	0.2751237	0.6691063	0.5656918	1.3277426	1.0072758	2.2448986	0.59464574	1.2928126	0.9782476	1.7782153	0.78250456	0.80744386	1.33921	0.82382965
ALG1L13P	0.8156711	0.3674849	0.0	1.2388669	2.3334424	0.16362981	1.1506449	0.124459624	0.48553726	0.32205167	0.62302387	0.7312613	0.83196074	0.014497611	0.4751773	0.042784035	0.52618414	1.0000511	0.6871335	0.3674849	0.6960962	1.1310111	0.21424463	0.38968015	3.0267782	0.18916444	3.35052	0.11116745	0.89538705	4.3161373	0.7991509	0.7908371	0.99286234	1.9069613	1.3618348	0.8797943	3.028621	0.8640384	0.8480885	1.1635615	1.0144353	0.44372052	0.32205167	0.3786144	1.1954168	0.90309465	3.9448705	0.6600121	3.283938
ALG2	2.848016	4.2195234	4.3673816	3.35052	4.434261	3.0548935	4.4429417	4.6380806	3.430315	3.6264071	3.5632052	3.512206	3.6415794	3.7516837	3.8914511	4.0617995	3.6241095	2.8237624	3.7918162	4.212616	3.4672909	3.6645017	4.327728	2.7377057	4.702644	4.24111	3.1209915	2.74417	3.8430114	4.507122	4.169132	4.4335933	4.3476906	4.2372265	3.9963653	4.077224	3.8659122	4.0703564	3.8349187	4.588012	3.6345894	4.0329547	3.7048984	4.74421	3.8884666	3.4449303	3.9401956	4.275799	4.5856156
ALG3	4.8369365	4.6937976	4.5686564	4.2964826	4.8145537	3.9845574	5.4541593	3.5059116	4.715339	5.2106586	4.3667154	4.321172	4.530459	4.774548	6.005414	4.4262505	4.4561105	4.6421123	4.4128084	4.495747	4.2629986	5.3844266	5.268683	3.574103	4.1538367	5.6194224	5.276866	4.835392	4.344172	5.0487185	4.7580757	4.624069	5.107235	4.581399	4.601721	5.6639137	4.493167	4.547207	4.469285	4.995894	4.406709	4.1309114	3.5471926	4.8962336	5.095099	4.5521846	4.772428	5.512233	5.293917
ALG5	4.313288	4.5552487	4.8768125	4.6287713	4.944874	4.5637717	5.923349	5.034755	5.0781136	4.751142	5.3493958	5.44986	4.6011453	5.3387637	5.113547	4.541655	5.70706	4.174705	4.832401	5.3540783	5.4049277	5.055702	5.744931	3.6194236	5.6786194	5.0729704	4.696586	5.1595035	4.912183	5.1473546	4.8176403	4.916437	4.882609	4.8313394	4.932201	5.354761	5.0591936	5.04484	5.5023546	5.1139355	5.397117	5.187409	5.1355	4.9671335	5.7527823	4.88657	5.2912865	5.452498	5.2908964
ALG6	2.0461588	2.4249787	2.9373295	2.6111913	3.1424327	2.292776	4.017936	2.3701975	2.7158847	2.0356338	2.3074434	2.5360487	2.8639631	3.6610935	3.3992286	3.285374	3.2433507	2.4725273	3.0108218	3.2094967	3.0600853	3.4541974	3.8875341	2.0356338	3.575294	2.9126656	2.201667	3.0089824	2.9241211	3.058325	3.111082	3.3533165	3.8227396	3.1795635	3.1683583	3.2433507	2.8298626	3.2342303	3.39778	3.4594698	2.7114766	3.094292	2.493141	2.0566328	2.9392428	3.2630455	2.5084577	3.283938	3.0959697
ALG8	4.4235806	4.472532	4.2023997	3.9420652	5.1778784	4.248688	5.964667	5.147743	4.790738	4.2441406	4.960261	5.2566056	4.695432	4.9169207	6.032293	4.5643463	4.521658	4.7756076	4.0452585	4.482848	4.7559566	5.9561067	5.34803	3.196926	4.3709025	5.5260253	4.212616	5.650191	4.5601325	5.203945	4.422246	4.392324	5.461391	4.8986497	4.3448377	4.8048134	4.18113	4.317562	5.295769	4.591558	5.3715434	4.680341	4.265274	4.196915	4.9823346	4.510373	5.0062604	5.248718	4.3405595
ALG9	4.4757795	4.110175	4.8639665	3.9680746	3.9411304	4.870341	4.763373	4.688222	4.2683077	3.9107666	4.526058	3.7907958	4.410712	4.591558	5.087916	3.9854941	4.4528656	4.6559386	4.244899	4.41481	5.1464796	4.7623134	4.501482	4.187462	4.446949	5.0827713	3.979124	4.1333637	4.554004	5.204724	4.242625	4.196159	4.936844	4.1529875	3.9250555	4.350543	4.118562	4.346264	3.9542239	4.2016435	3.9495468	4.8083816	3.8952756	4.2218895	3.852969	4.132609	4.290599	4.4535336	4.192944
ALK	3.414174	1.8359431	4.1309114	3.5460038	3.6780488	3.6403835	5.844702	5.634315	3.6495848	5.8880467	4.5453877	3.6518857	4.060953	5.6573462	5.469601	2.7887046	5.8737926	5.649897	3.8052752	5.152214	2.526123	5.3663716	4.9955072	2.835967	4.7333326	4.7835093	6.716175	4.781389	4.769249	6.830223	5.560765	5.498932	3.8520381	4.943423	6.661311	5.5753508	5.6760707	4.7191877	2.6893039	5.982971	3.9818404	5.7678986	5.935742	3.012574	4.2241607	5.1420097	5.9352503	3.7516837	5.9626007
ALKBH1	2.3277528	2.7114766	2.700467	3.051375	2.9260318	2.358994	3.6135447	2.8298626	3.622915	3.8217175	3.4046612	3.3190758	2.1570847	3.8934097	4.2047644	2.9927914	3.6564891	2.0250578	3.3477237	3.1209915	3.1699586	3.1177168	4.4528656	2.6252575	3.419522	3.3305993	3.4685645	2.9164824	3.3334818	3.7613149	3.3219557	3.838918	3.5260816	3.040914	3.8338957	4.139966	4.019719	3.7824473	3.8032327	3.6345894	4.0866337	3.4699292	3.1521926	3.9164622	3.6241095	3.7959921	3.2750566	3.8943424	4.402612
ALKBH2	6.281845	3.8649807	5.3355455	4.2883215	4.3888955	4.8052955	5.771629	4.7246714	5.570456	5.5027456	5.7476788	4.2418675	4.464034	5.2000537	6.0933666	3.8669367	5.125979	5.532287	4.242625	4.871403	5.033398	5.934955	5.9469566	4.7559566	4.188218	5.9657493	5.91076	5.567127	4.8510284	5.2513466	5.3179936	4.638656	5.202778	4.297242	4.71861	4.918371	5.013431	4.3575816	4.810985	5.0188584	3.9202914	4.991826	4.1714935	4.5397406	5.2467704	4.833945	4.978655	5.671561	4.527302
ALKBH3	3.575294	4.236469	4.918371	4.8718863	4.472532	3.8135412	4.940133	4.540985	4.960261	4.985918	5.038731	5.0595818	4.230409	4.795461	3.987368	4.5223274	5.1763225	4.275799	5.0062604	5.0561867	5.762107	4.5552487	5.1403575	3.1810763	5.2611833	4.2570267	4.49374	5.23645	5.3764234	4.9255266	4.7944007	5.0925746	4.1243114	4.2023997	5.041349	6.365587	4.77079	4.6519055	5.1561985	4.4449453	5.055314	5.1139355	4.7175517	4.900583	4.760772	5.3327174	3.5655856	5.07724	5.486122
ALKBH3-AS1	0.08420307	0.54605496	1.1441122	0.83196074	1.4222745	0.13763218	0.5161281	0.9855609	1.0427017	1.3277426	1.0427017	0.8480885	0.6600121	0.2631601	1.1764042	1.5210948	1.3449054	0.08420307	1.7225369	1.4594975	0.89538705	1.1506449	1.5410504	0.42232955	1.6323309	1.636943	1.7268628	0.64164835	1.618267	1.4276745	0.65087	1.3219714	0.5656918	0.8156711	1.6736089	1.996404	1.2987429	1.7225369	1.1699992	1.0000511	1.2203858	1.2869579	0.7571259	0.82382965	0.9709231	1.3841319	0.50599486	1.1570914	1.5753416
ALKBH4	4.2086425	3.0321317	3.8991938	4.0080857	3.914595	3.4475646	4.974104	4.0857863	4.484185	4.9255266	3.5447235	4.0187807	3.4449303	5.021475	4.053997	3.5373187	4.666793	3.9973025	3.8757882	4.573542	4.779269	4.1570463	4.5198402	3.521059	3.9781873	3.9982402	3.658791	4.574692	4.1602564	5.0925746	4.0000215	4.3603406	4.1026397	3.8934097	4.2156434	4.6328974	3.987368	4.440938	4.955131	3.9963653	4.8762326	4.3916574	4.1497784	3.860976	4.3991823	4.532946	4.3476906	4.351209	5.0072293
ALKBH5	5.426315	6.244537	6.2226315	5.7207932	6.1791306	5.0245767	6.4930916	6.290236	5.507831	5.936922	5.5530324	5.8459797	5.2865114	5.557339	4.970425	5.780563	5.742281	5.4296365	5.3666644	5.589157	5.9959636	4.7344875	5.518884	4.743632	5.771629	5.6253004	4.495078	5.353688	5.6232433	5.6802864	5.23645	5.5518584	5.427585	5.134237	5.301227	5.2705336	5.426315	5.3585663	5.569281	5.4851446	6.0305204	6.450081	6.705874	5.476737	5.3589563	5.318676	5.520156	5.2776446	5.8019695
ALKBH6	4.793919	4.339894	4.9397464	4.64096	4.2949643	4.916437	5.3746667	4.73391	3.969947	4.37509	3.819673	3.9928036	4.6915865	4.9528084	4.0815516	4.3709025	4.448285	5.23684	4.5661664	4.6588197	4.429588	4.722459	4.6105433	5.1702943	4.6915865	4.151383	3.750573	3.8659122	5.315459	5.4805493	4.0840926	4.778209	5.0245767	4.5975018	4.945358	4.695432	4.3391333	5.1795316	4.6432643	5.0526953	5.501474	4.8565316	4.27504	3.9020865	4.274282	5.0827713	5.250568	4.836454	5.1767116
ALKBH7	5.780857	6.6826997	6.4628344	6.0503154	6.158817	5.350859	6.7830477	6.5207834	6.27691	5.8201404	5.673031	6.4430623	5.7884183	6.8041563	6.45453	5.5197644	6.3812957	5.903975	5.4899354	6.1574364	6.8064356	5.9720473	6.1507316	4.9855304	5.266832	6.0159483	5.9855304	6.7196417	5.61472	5.7246194	6.6993375	5.8334026	6.616367	5.2288575	5.3585663	5.9779515	5.9495144	5.3777895	5.9016147	6.2701974	5.4819183	5.8019695	5.4296365	5.805014	5.527297	5.9114485	6.4133115	5.7529783	5.344811
ALKBH8	1.4699609	0.89538705	1.3896317	1.7093155	1.9818863	1.2388669	2.166716	2.4114816	1.4699609	1.6960089	2.021513	1.6276582	1.6781452	1.682619	2.5459888	1.8679093	1.7655522	1.3277426	1.7485055	2.3868396	2.226541	2.3978515	2.201667	1.1375494	2.700467	2.899232	1.5160799	1.480339	2.189079	2.451569	1.7225369	2.2839465	2.662223	1.8480612	2.2172682	2.1144347	1.7991133	1.929841	1.8520371	1.682619	1.4647238	2.226541	2.1342454	1.7137631	1.6960089	1.8359431	2.526123	2.211069	2.3248699
ALMS1	3.7697465	2.5084577	3.7409475	3.0652797	2.8319256	2.8914404	3.852969	4.4154773	3.8884666	3.308911	3.758073	3.6028953	3.488046	4.12846	4.804235	2.8237624	4.3603406	3.5033581	3.370199	3.7750297	3.6111572	4.615915	4.2471724	2.3978515	4.073837	4.556398	4.2372265	4.027697	3.3190758	4.7677073	4.1201644	4.2180095	4.730638	4.1627107	4.3455033	4.0223465	4.581399	4.0090237	4.114415	4.7403593	3.1489089	3.7192168	2.8460355	3.6182292	4.142419	4.1595006	4.9340386	4.3916574	4.2570267
ALMS1P	0.6960962	0.097748086	1.1570914	1.2141696	0.5161281	0.4957945	1.7225369	0.48553726	0.25107563	0.65087	1.0566703	0.59464574	1.4854795	0.83196074	1.4330235	0.11116745	0.46478304	0.48553726	1.6599709	1.1243894	1.4854795	1.2388669	0.62302387	0.76562524	1.4699609	0.40063623	0.9635397	0.2751237	1.4060217	1.9184216	0.3786144	0.7991509	1.9030752	1.2928126	1.6960089	1.7613178	1.526119	1.929841	0.73994064	0.9108029	0.72254187	0.8480885	0.6323527	0.3786144	1.0000511	1.6599709	1.7225369	0.48553726	2.2779882
ALOX12-AS1	3.853993	2.090876	3.414174	3.0179203	2.6111913	3.2327108	3.979124	2.6158772	2.3391378	3.7781818	2.4005265	2.7026677	3.3320408	2.881667	2.4725273	2.7949514	3.0858183	4.161861	3.0925262	4.4653707	3.1858823	2.7527683	2.6576767	3.3881881	4.196159	2.2326796	1.9745712	2.060053	3.9882114	2.7803257	2.6229951	3.5885842	3.3074725	3.6507812	3.4918725	3.2295833	3.500805	3.5668676	3.5020814	3.418162	3.3826714	4.0652785	3.904046	2.1408155	3.214136	3.991866	3.4581063	3.375711	3.658791
ALOX5	3.0000522	6.0591803	4.2615767	2.3074434	3.370199	3.6780488	4.2180095	0.65087	2.858012	4.0617995	2.0000036	2.2172682	2.5753107	1.6229928	0.58506453	4.63165	3.012574	2.980032	3.012574	4.0250688	2.8519788	2.1858785	2.1505704	2.1177437	4.4705267	1.1177393	1.7570888	1.618267	2.1858785	2.6758783	3.1243558	4.3533015	4.7703085	2.757028	3.5059116	3.3992286	2.9486403	4.280257	4.580728	3.5059116	2.2141287	2.0072117	1.3841319	4.71861	5.0108147	1.6323309	2.9297671	4.510373	2.899232
ALOX5AP	1.9709185	5.842442	2.9504688	2.1043677	5.666168	3.2570443	5.4127398	0.73994064	4.142419	3.6206179	1.8679093	2.0250578	2.5286033	1.7005076	0.46478304	4.958422	2.8972402	2.9523847	3.1699586	3.2479136	2.4276652	1.0357134	1.875834	1.7485055	4.6170654	0.6600121	1.8156192	2.0143566	1.1764042	2.2203312	2.2539823	3.7718782	4.134212	4.2063723	3.1193984	3.1570752	2.3016198	3.0496159	4.2539945	2.565662	1.7005076	3.7750297	1.33921	6.675075	4.486765	1.989139	2.8894503	4.3067355	2.021513
ALPK1	1.3505546	2.292776	0.99286234	1.6553925	2.6915858	0.9782476	1.9336054	0.33353373	1.4751447	1.641562	1.480339	1.1243894	1.5558652	0.8797943	0.32205167	2.8599954	1.0215282	0.8640384	2.1699827	2.1603448	1.8156192	0.6871335	0.8156711	1.182776	2.260073	0.9108029	0.8640384	0.48553726	1.4060217	1.5704931	1.4542183	2.3334424	2.003606	2.7845142	1.7527944	2.2203312	1.6599709	2.0738373	2.3673747	1.3674041	1.5801983	1.2987429	0.9108029	1.5993719	2.4828672	1.6135489	1.480339	2.3477314	0.9855609
ALPK3	0.52618414	3.4249628	3.1440291	3.416893	3.2539997	1.3162155	1.875834	2.4672816	1.5898027	2.260073	1.4906301	1.5509181	3.730125	2.3074434	1.641562	3.9772508	2.4276652	2.5993228	3.9486113	1.9855485	2.8032591	1.0841396	2.6206496	3.6541872	3.111082	1.7740363	2.2141287	1.1310111	3.4263232	3.26905	3.266092	2.4541852	2.6803508	3.1160357	4.010806	2.9203012	4.076377	4.383373	0.94119436	3.2219017	4.196159	2.7398314	3.8659122	2.0875094	1.7311943	2.5059025	4.058321	2.861979	1.0357134
ALPL	0.80744386	4.6129413	3.3547602	3.2047698	2.6461546	2.5235612	1.2016847	0.43305513	2.4854136	2.3646336	1.1177393	2.700467	3.340601	3.1143548	0.6960962	3.028621	4.07807	1.4489502	2.7740042	1.7137631	0.3786144	0.3786144	1.5898027	1.1375494	1.9260064	1.8797659	1.1764042	0.50599486	0.58506453	1.2079737	2.700467	2.1473167	3.5373187	2.9963772	2.7887046	3.0840538	5.646761	4.009868	3.818651	2.58014	2.5134885	0.80744386	0.8640384	3.1489089	2.4302716	1.8073926	1.0000511	3.7655766	1.718147
ALS2	3.4249628	2.6064248	3.7897754	3.6052816	4.012588	2.7158847	3.4422967	3.7463148	2.7333708	3.5147612	3.0461872	3.3161964	3.1667585	3.6848729	3.4969761	3.5471926	3.6159327	3.0635188	3.7907958	3.8807282	2.9504688	3.7192168	3.5582623	3.1842802	4.1787677	3.617035	3.5862005	2.6803508	4.0134325	3.6915145	3.3477237	3.7792945	3.8639562	3.5373187	4.8119493	3.5360394	3.804254	4.2637568	3.6111572	3.9164622	3.577768	3.8419878	3.6881933	3.1602726	3.1602726	3.8227396	4.3483562	3.3645992	4.416812
ALS2CL	3.8797028	2.6017451	5.089177	4.5945296	3.4073784	4.134212	4.8519936	4.476352	2.7928972	4.5198402	1.4115105	2.8400102	4.5166845	2.2539823	4.4436097	4.826805	4.668426	2.8460355	5.178754	4.0840926	5.967127	3.5607336	1.5607548	6.071888	6.135056	1.9928074	1.7991133	0.78250456	5.962108	2.5704846	2.0942454	4.7175517	5.5957184	4.727366	5.125979	5.2780347	5.4551363	4.459451	5.351542	2.8540468	5.032526	6.1184964	5.5128193	2.7548978	4.4535336	3.9514174	3.8728063	4.398515	4.6910095
ALS2CR11	0.77407175	0.2631601	0.6136316	0.9855609	1.0635976	1.0566703	0.014497611	2.0669782	0.6781482	0.6323527	0.87191325	0.90309465	0.8400183	2.0356338	0.0	0.6600121	1.8914397	0.08420307	1.8719059	0.9782476	0.5656918	1.641562	1.438321	1.1177393	1.8480612	0.17644595	0.7991509	0.17644595	2.3016198	1.0635976	1.3334688	0.90309465	1.641562	1.2141696	1.9069613	1.3505546	1.3045712	2.2448986	0.20175661	1.6041348	1.0976789	0.21424463	0.3786144	0.5361526	0.5754108	1.4751447	1.1044103	1.5704931	0.32205167
ALX3	0.7312613	0.0	0.887589	0.78250456	0.08420307	0.43305513	0.0	0.0	1.2750628	0.0	0.9561472	0.9260758	0.11116745	2.636916	0.35624728	0.0	1.5110093	3.4776647	1.0000511	0.0	0.0	0.6323527	0.72254187	0.62302387	0.07052474	0.35624728	1.5558652	0.8400183	3.351963	2.313273	0.6323527	1.6870991	2.5873902	2.3895907	1.9598305	3.077263	0.46478304	1.9145979	1.2869579	1.5993719	2.0143566	0.0	0.0	2.4462585	1.6599709	1.5008324	1.9069613	0.08420307	3.176361
ALYREF	6.8220954	6.194516	7.4350533	6.331609	5.874579	7.3048453	7.5626445	5.8969936	7.55409	8.065192	7.635268	6.3750715	6.8472733	6.998219	6.2776003	5.2953796	7.668801	7.105207	6.409754	5.617071	6.63359	5.9713583	8.16234	6.1102176	6.3435593	6.5847945	6.740147	7.807449	6.587368	7.381868	7.277222	7.15773	7.29779	7.242351	7.08575	7.785846	7.181663	7.001394	7.052599	7.675866	6.250162	6.209609	5.511646	7.6984563	7.177194	7.5372806	6.4044175	7.5580688	7.861312
AMACR	2.1077466	1.6781452	2.2234745	2.8319256	3.212619	1.2987429	2.7092733	4.0294805	1.9635481	2.6064248	2.0072117	2.6135337	2.8114889	2.3785129	2.003606	2.5607593	3.0461872	2.8176663	3.6825671	3.308911	1.9818863	2.7247078	2.6848261	1.4489502	3.150595	2.5059025	2.786652	2.1342454	2.2357514	2.2957225	2.4594207	2.1408155	2.3016198	2.381341	2.0391898	1.8797659	2.7527683	2.6461546	1.9069613	2.5631685	2.304571	2.9504688	3.662199	1.8319125	1.718147	1.7824702	2.226541	2.5435026	2.6438859
AMBRA1	3.280977	3.4475646	4.789196	4.4601192	4.0329547	4.3168974	4.4215784	4.0925636	3.9690106	5.49502	4.234954	3.9990838	4.7054324	4.8048134	4.321172	3.7856007	4.9900823	3.7750297	4.960261	4.4315906	4.312528	4.077224	4.7037973	4.3568206	4.8743005	4.4989014	4.4995704	3.3826714	4.604693	4.6276193	3.8747633	4.978655	4.106878	4.079858	4.569231	5.299375	4.198523	4.689279	4.8565316	4.5521846	4.2629986	4.1201644	3.699359	4.381278	4.1060305	4.9777837	3.732252	4.438935	4.8584623
AMD1	3.8952756	5.2043347	5.311072	4.667369	4.688222	3.2311022	5.099273	4.941584	4.1827364	4.267549	5.3802295	4.8052955	4.618217	4.902033	5.01973	4.6662164	5.1189857	3.7158902	4.500813	4.668426	4.9325876	4.2957234	4.8971996	3.1209915	5.6438203	5.606492	4.9950223	4.781389	4.6970663	4.718129	4.3950863	5.1806984	4.887536	4.6898565	4.894784	4.779269	4.640384	5.106847	4.737182	4.712069	4.538497	4.8505454	4.8943005	5.0866537	4.5928044	4.3840394	4.521658	4.692067	5.3923335
AMDHD2	4.5728717	5.017889	5.3991675	4.8125286	3.9955215	4.820727	5.5746655	4.6582437	3.9088063	5.2618647	3.5348513	3.7897754	4.547207	4.9836903	4.7175517	4.849484	4.212616	5.1719475	5.1420097	5.38716	5.1858525	5.400534	4.813493	4.852959	5.2652736	4.5179276	4.1827364	3.7907958	4.6206155	5.959747	5.2023892	5.507147	5.287583	5.1276307	5.438917	4.8263226	4.836454	5.6533275	5.1164603	5.6226554	4.940617	5.2456994	4.2334385	4.406042	5.263423	5.1803093	5.468917	5.636079	5.658228
AMER1	2.55586	0.4957945	1.5110093	1.9184216	1.6276582	1.646188	1.608838	1.4330235	1.33921	2.4905915	1.9782271	2.1043677	1.9069613	1.7655522	2.8499973	1.3785836	1.8914397	1.1310111	2.4956913	1.9928074	1.4436299	2.1505704	1.9524055	2.144065	2.1699827	3.3533165	3.0444293	1.4957263	2.0738373	2.250979	1.744222	2.2357514	1.9782271	1.7782153	1.9782271	1.7824702	1.4594975	2.5509644	1.4699609	2.0738373	1.7311943	2.1310024	1.400608	1.1111153	1.3896317	1.608838	1.6599709	1.5509181	2.0000036
AMER2	0.18916444	0.6871335	3.215653	2.4383416	1.2810018	2.4751515	1.1375494	1.8440175	1.8115393	2.166716	2.8319256	2.7824624	2.8679328	2.7676876	0.08420307	1.5946169	2.6346498	0.042784035	2.9542139	1.5110093	1.9782271	0.32205167	2.8053157	2.6937842	2.786652	1.400608	0.0	1.7049433	3.1309094	2.4594207	1.4436299	3.0789382	1.9184216	1.4957263	3.4087374	2.8379455	2.6438859	2.518523	2.7506392	2.9107578	2.757028	3.0652797	2.2570662	1.4168864	1.718147	3.0617578	0.014497611	2.511014	1.5607548
AMER3	2.358994	1.1044103	2.9448977	2.9672017	2.4005265	2.8894503	3.2403097	3.3561137	2.6690476	3.521059	2.392343	3.1906016	2.8278	3.8846438	2.4672816	1.9260064	3.7257793	2.5607593	3.1570752	2.7803257	2.4356506	2.7803257	3.5704393	3.0179203	3.374355	2.6438859	3.375711	2.6713238	3.3377168	3.419522	3.0858183	3.4699292	3.5509427	3.0738254	3.7235608	3.2280643	3.0089824	3.6938212	3.0161672	3.638084	2.0391898	2.9982147	2.7333708	1.8073926	2.0669782	3.542255	3.6938212	2.6848261	3.1953225
AMFR	5.2456994	6.16848	6.109331	5.9219713	6.328745	4.8821254	5.224575	5.9188247	4.3611016	6.30939	5.2059884	6.5310707	5.658228	5.299375	5.757003	6.199646	5.2491074	4.1017914	5.809434	5.223407	4.8899517	5.6780314	4.3434114	5.259235	6.1499424	5.4249477	5.2908964	5.4299297	6.6713123	5.0781136	4.8026924	5.5942492	5.6156015	5.0170164	5.450837	5.0004473	5.541974	5.6923475	5.3355455	5.230707	5.961813	5.596012	6.052285	5.323746	4.8595247	4.6837044	5.1606703	4.902033	5.493456
AMH	6.814563	2.6893039	5.20521	2.801203	0.50599486	3.165159	8.036899	3.658791	3.6893003	6.0456867	5.4455605	3.6792474	7.1575317	4.713127	7.3487697	3.961616	3.5223372	5.211048	6.4622407	6.627057	6.5406666	7.685519	4.8505454	7.447283	6.574207	6.3875203	3.9298205	2.833903	3.0018027	5.799907	4.6034465	5.6516614	6.365093	1.8480612	4.1077256	5.465985	6.5028815	6.1313105	6.1643386	6.9015074	1.0357134	3.4541974	0.83196074	3.7071147	6.1385064	2.3103974	5.2883625	5.44859	2.0461588
AMHR2	4.280921	0.38968015	0.82382965	2.6893039	0.15068647	3.8718746	1.6915853	2.759159	1.5898027	3.090849	1.0215282	3.139152	0.58506453	0.8400183	3.3547602	0.46478304	2.226541	0.73994064	2.0976171	2.648508	0.6871335	0.3449496	1.682619	1.4957263	3.107722	1.7991133	0.6041816	1.6229928	2.211069	3.7071147	0.124459624	2.4568024	0.48553726	1.9635481	2.1342454	2.6346498	4.090022	1.4906301	0.50599486	3.090849	1.4115105	0.9260758	0.11116745	2.060053	3.0993264	1.4594975	1.9030752	0.18916444	3.0444293
AMICA1	1.8278862	4.569902	3.218777	2.8379455	3.6241095	2.4620397	3.5873923	0.48553726	3.6576862	3.2645686	1.2016847	3.4501991	1.9411447	0.9855609	0.5656918	4.4711947	3.1858823	1.7866592	3.4633799	3.6052816	1.7225369	1.33921	1.8440175	2.3646336	4.346264	0.38968015	1.5656528	1.4594975	3.2016497	2.4249787	3.2172594	4.605844	4.5783324	4.4561105	4.2357116	2.5607593	3.155477	3.2032545	4.9279447	2.7928972	2.7247078	0.6323527	1.0841396	2.2448986	4.1707377	3.4436588	3.577768	5.0487185	2.7845142
AMIGO1	1.5361298	1.6599709	1.636943	3.2735322	3.8943424	1.5509181	2.1144347	2.5607593	1.7355312	2.250979	2.3757668	3.3618002	1.7613178	2.111051	1.0635976	2.6826303	2.3729413	1.6690792	3.056565	2.7949514	2.281006	1.372987	2.0108204	2.3561764	2.8699183	2.8278	2.1635296	2.2448986	4.2395945	2.4168446	1.4115105	2.899232	2.518523	2.003606	2.8439693	2.7462974	2.3448386	2.9579601	3.0267782	2.2357514	3.5173166	2.6299522	3.9430006	0.9336372	1.9709185	2.1954083	1.989139	2.6346498	2.6252575
AMIGO2	2.5235612	3.890425	3.2780166	5.4643235	2.2779882	0.8560811	1.5361298	4.18113	1.5059485	2.790758	2.914574	5.5707498	3.176361	2.4436457	0.2987822	3.730125	1.0427017	2.807373	5.022832	3.7354891	3.7474256	1.5849965	2.1922038	1.1764042	1.8399782	1.1375494	1.9030752	3.6530826	3.1209915	3.8620002	1.2388669	2.5533702	2.2079334	3.0197616	3.0250237	1.0704504	1.3896317	3.9392605	4.9528084	1.7570888	6.515245	2.392343	4.0849395	2.9579601	5.0754933	1.1375494	3.4046612	2.2479775	0.9709231
AMMECR1	1.6508209	1.636943	1.875834	1.7311943	1.5946169	1.0286552	2.3561764	0.7312613	1.7824702	2.881667	2.511014	1.8197037	1.9855485	2.3978515	2.021513	1.6553925	1.8440175	0.8400183	2.3757668	1.5898027	1.1111153	2.0669782	2.4751515	1.0215282	2.531084	2.500795	1.8156192	1.2690824	3.1325932	2.3074434	1.9928074	2.4828672	1.9222491	2.8032591	2.1177437	2.3334424	1.6736089	2.4195275	1.718147	1.9709185	2.0356338	1.3219714	1.0566703	2.0704064	1.5410504	1.6645559	1.5059485	2.4276652	2.211069
AMMECR1L	3.1985302	3.2219017	3.9560952	3.838918	3.7312348	2.7740042	3.8022113	3.7474256	3.0669532	4.18113	3.9155285	3.3391588	3.8480358	3.9990838	3.804254	3.4356692	3.7928371	2.8379455	3.9088063	3.9606802	3.730125	3.8884666	3.9818404	2.9579601	4.3320045	4.2241607	3.7071147	2.9504688	3.6702142	4.2110076	3.6792474	3.979124	3.8489668	3.5385067	4.154592	3.7644646	3.5933533	4.2532363	4.059167	3.7928371	3.814563	3.7147815	3.051375	4.057475	3.5909686	3.8590202	4.680341	3.8062966	4.3391333
AMN1	4.352636	3.3715541	3.9945843	4.732274	4.3688087	3.7570546	4.097648	5.10976	3.5385067	4.3168974	4.001803	5.08578	4.2148867	4.9354897	3.825807	3.8768134	4.3868003	3.3377168	4.9537764	4.595105	3.8206952	4.056629	4.3074	3.8166068	4.614092	4.5601325	3.6438794	4.5322766	5.406002	5.0695744	3.5885842	4.588012	3.6938212	3.7602034	4.4847584	3.8816602	4.997735	4.7076445	4.5077915	4.103487	4.7175517	4.6633344	4.269066	2.687107	4.1538367	4.383373	4.312528	4.090022	4.0626454
AMOT	2.835967	1.33921	1.5558652	3.0303762	3.3190758	3.4581063	2.8953352	1.400608	3.83185	4.9800105	1.6870991	3.1026838	2.275051	3.8237622	2.7612903	2.7462974	5.956992	1.2141696	3.2357497	1.9107777	2.0250578	2.541017	2.5945642	2.877778	3.4409347	2.4409523	3.2570443	1.2141696	3.2735322	3.8247845	2.4982426	5.0729704	5.260793	2.9030433	5.4909134	4.747387	2.179561	4.887536	2.392343	2.848016	2.0738373	1.7485055	2.7377057	2.1985369	2.003606	1.9561163	3.1026838	1.5110093	3.4208817
AMOTL1	2.6064248	3.5595436	3.7876415	3.0053918	5.361103	1.744222	3.974535	4.744691	2.5704846	3.3433957	3.0108218	2.7781897	3.5813422	2.7158847	4.302368	3.855017	2.250979	2.636916	2.6040845	4.766648	3.617035	3.1358721	2.7655544	3.109402	4.4912558	4.354062	3.6064749	2.8933442	4.381278	4.37509	2.5993228	2.801203	3.1537902	3.3334818	2.7824624	2.1699827	3.6111572	2.3420277	2.4114816	2.4114816	3.1618717	4.788714	4.980495	3.1408367	3.548473	2.7527683	3.5557916	2.7718697	3.0738254
AMOTL2	2.2079334	3.8787706	4.5728717	3.0479455	5.333107	2.0496476	4.732274	2.6088495	2.7991471	4.121861	3.8639562	3.9495468	3.7224517	3.2448716	3.4369402	3.9909291	2.5286033	3.1602726	3.4789393	5.042221	3.4087374	4.902516	3.5373187	4.7517195	3.4957001	4.1707377	3.7602034	3.2539997	2.722501	4.3008494	3.8419878	3.9202914	3.7224517	2.6461546	3.904046	4.469858	2.8639631	4.5141025	3.799055	3.2463925	2.1310024	4.3483562	3.3590019	4.2055206	4.28538	2.9486403	3.6769426	3.5850086	3.6322906
AMPD2	6.6011243	6.743713	6.7831473	6.6947813	5.430613	4.931234	5.743655	6.2061563	5.212216	6.511288	6.0844984	5.781054	5.8119874	5.836448	6.3104763	5.82908	5.1631002	6.3950295	6.3388186	7.1017323	6.3769484	6.496651	6.3362503	6.145112	6.126185	6.5964727	6.4144974	5.311072	6.831908	6.903193	5.6533275	6.2811537	6.2809567	5.9152837	5.70294	6.3104763	6.376059	6.382481	6.802174	6.441283	6.89883	7.0274906	6.5920196	6.150534	6.345041	6.1311135	6.7541156	5.8693695	6.8898063
AMPD3	1.5509181	4.0849395	2.8719041	3.1618717	3.2387896	1.8600012	3.3248365	3.0089824	2.3074434	2.9411564	2.1954083	2.313273	1.9260064	1.3618348	2.6826303	3.8768134	2.0356338	2.1731734	3.2016497	2.6461546	2.1699827	1.1177393	2.8156068	2.6111913	3.5273602	3.014414	1.4542183	2.1276844	4.6524816	3.2463925	2.2957225	3.255522	2.6392663	2.5533702	2.978198	2.8659477	2.238825	2.7070708	2.8419895	2.3673747	3.827852	2.281006	2.5849729	4.229557	3.8419878	2.166716	2.6667721	3.336275	2.7333708
AMPH	2.5286033	0.7991509	3.6111572	4.494409	4.9178877	3.3305993	0.028709901	4.8263226	3.0426714	4.571051	3.1779623	4.6819744	3.890425	3.2615225	3.3490767	2.6576767	3.39778	4.139966	5.3121443	3.519781	4.2357116	3.5348513	3.9754715	5.310682	3.7602034	1.7398738	3.7224517	3.6541872	4.7565346	0.38968015	2.6229951	3.3854747	4.942068	3.072151	4.283198	4.076377	3.2599998	5.513504	4.7944007	3.5084655	7.452155	5.42192	5.1131587	0.8797943	4.1026397	4.8899517	4.0746837	3.2868998	0.21424463
AMT	5.2791066	3.7125642	5.933086	5.05706	4.1110234	4.342746	5.2391763	3.8419878	4.4202433	5.8615065	4.1723437	3.22342	4.530459	4.8971996	5.5363965	5.460707	4.6937976	4.8283486	4.710434	5.923152	5.4822116	6.1210594	4.2623353	5.6264763	5.121414	4.259302	4.1243114	4.2372265	5.686464	5.054441	4.114415	4.961132	5.152214	4.3902287	5.187409	5.068216	5.333107	5.52133	4.6299224	4.9931817	5.151825	5.1906185	4.193795	3.2780166	4.500813	4.484185	5.4372563	5.104322	4.6610293
AMY2B	2.1310024	3.6241095	5.712553	4.385467	2.5134885	4.2418675	4.7376637	2.9241211	2.3561764	3.3074725	3.375711	3.283938	4.7703085	4.472532	3.9259896	4.4982324	2.350545	3.267526	5.129282	4.9490347	5.4738045	5.381596	3.4409347	3.109402	4.4796	3.4249628	4.8693748	3.3462808	5.667345	4.833945	4.3533015	4.743632	4.179524	3.7634456	4.0000215	3.7484436	3.627602	5.445267	5.117723	3.966296	4.055689	5.6470547	4.017936	2.0531387	3.7792945	4.12516	6.2380238	4.4521976	5.7207932
AMZ2	6.157239	6.2909274	6.9105315	6.7443075	6.9942503	6.7468834	7.0831695	6.7331133	6.6809173	6.3221283	6.455815	7.1570354	6.4560122	6.9777813	5.7527823	6.1651273	6.75471	5.3248186	7.1216874	6.107261	6.6577473	5.9614196	7.322931	5.969685	6.373787	6.046376	5.598754	6.716472	7.2550673	6.8787007	7.0391016	6.892781	6.247892	6.6173563	7.0174685	6.870769	6.974309	7.1579285	6.618544	6.7736344	7.123872	6.31018	6.4565067	6.019	6.1799197	7.2047048	6.5313673	6.9390945	7.8626065
AMZ2P1	3.8787706	4.06951	4.8313394	4.789196	5.1634893	3.2780166	5.100147	4.4659433	3.979124	3.6518857	4.109328	5.2644944	4.016998	4.30816	3.4607427	4.2117643	4.6455684	3.7949715	4.9895983	4.6112146	4.799607	3.9020865	3.8052752	4.2395945	3.8176289	3.0444293	3.6656072	4.378517	5.671561	4.9340386	4.650753	4.516015	4.0312643	3.9990838	4.313288	4.6246448	4.5453877	4.5969267	4.276463	4.3161373	5.425925	5.123939	4.769249	3.662199	4.4679484	4.7681894	4.659396	4.489249	5.8032465
ANAPC1	2.8560293	2.4568024	3.1209915	3.080702	3.1715589	2.0286055	3.6982512	2.4302716	2.7333708	3.5717216	2.8156068	2.4249787	3.0840538	3.080702	4.1682825	2.9411564	3.3798685	2.9579601	3.014414	3.2448716	3.0089824	3.4275932	3.6076682	2.090876	4.039998	4.556398	3.3117886	2.4302716	3.0840538	3.5273602	2.757028	3.549662	3.283938	3.2016497	3.7613149	3.2986646	3.2868998	3.5447235	3.3964221	3.4222422	3.1226733	2.7247078	2.6644974	2.9030433	3.5020814	3.2585666	3.7420578	3.4005864	3.6159327
ANAPC10	3.1489089	2.9467254	4.0294805	3.8155847	3.6893003	3.3320408	4.169132	4.4073763	3.7655766	3.2824125	3.4995286	3.8227396	3.6598964	3.6904073	4.323357	3.5873923	3.8176289	3.7665958	3.8419878	3.9439354	3.6792474	3.418162	3.9420652	3.5360394	3.869918	4.019719	3.3631544	3.4957001	4.1227093	3.7430756	3.5348513	3.8768134	3.7538133	3.9241211	4.203251	4.064338	4.0703564	4.055689	4.104335	4.321172	4.1570463	3.8520381	3.838918	3.8620002	3.6848729	3.8459888	3.7463148	4.0045223	4.6662164
ANAPC11	7.277818	7.219504	8.391698	7.671488	7.104314	8.873377	8.570396	7.194872	8.364679	9.558613	7.791819	8.0610075	7.955917	8.414331	6.7942457	7.232119	7.977431	8.343345	7.6919875	6.856394	8.209976	6.3513627	8.440754	7.627806	6.895954	6.62775	7.572393	8.746759	8.25084	8.440953	8.758432	7.857329	8.068579	7.8609138	7.891085	8.310547	8.1225815	7.6404424	7.8008785	8.139919	7.628701	7.72473	7.411193	7.884612	7.626115	8.654581	7.2491064	8.326497	8.301177
ANAPC13	6.2274656	5.5248513	5.8451934	5.9993105	5.6870522	5.899157	6.5966706	6.862441	5.0175014	5.175934	6.0834146	6.6338873	5.787927	6.0212646	6.0974064	5.667345	6.343263	5.4326644	5.500203	5.9224634	6.0029526	6.0731683	6.4293222	5.794408	6.275922	6.2611165	5.1655307	6.169959	6.2255917	5.9593534	5.5622334	5.845488	5.742772	5.5017676	5.8841143	5.9667335	6.0902133	6.3966107	5.633139	5.668227	5.8555117	6.143633	6.437428	4.9000993	6.0203786	5.8132644	5.4851446	6.1120906	6.0793753
ANAPC15	4.1666765	4.55027	5.5545983	5.139192	5.226911	4.5135283	5.9069247	5.436279	5.80688	5.216108	4.7839913	5.1878953	4.63165	6.1158357	5.3176036	3.9514174	4.9671335	5.7082367	4.0008655	4.9250436	6.2174025	5.280178	4.6599727	4.1017914	4.692067	5.315459	5.563114	6.3783317	5.034271	5.5348306	4.861939	4.723517	6.272566	5.207156	5.700488	4.6270437	3.9532883	5.2701435	5.6340213	4.4289203	5.715103	5.312924	5.1481323	5.2188325	4.844947	5.9809046	5.2927475	6.1149483	4.5027246
ANAPC16	5.077628	5.9947824	5.942726	5.9255123	6.3412876	4.4548697	6.233781	6.9314575	5.9788375	4.8718863	5.6372547	5.9047613	5.7481694	5.9109564	6.0503154	6.069524	6.473512	5.7631865	6.2028027	5.9827743	5.9342666	5.5456924	5.7401223	4.6375046	6.6131	5.4476123	4.3320045	6.1816945	6.2276635	6.1882043	5.8703523	6.4000697	6.435154	6.1612816	6.425764	6.1399856	6.3341765	6.226677	6.2172055	6.2792788	5.9588614	6.1442246	5.822989	5.4669623	5.699311	5.9071217	6.3945355	6.169959	6.4237876
ANAPC2	4.5453877	4.809442	6.1110063	5.6778355	4.679764	4.5141025	5.810711	4.3391333	4.321172	6.0246124	3.8777454	4.4456134	5.451228	6.0260897	5.2898245	5.0223475	4.9832063	5.0652084	5.8472567	6.4144974	6.5389843	5.8731046	5.0708356	5.0967493	5.6948977	5.8457828	5.1634893	4.356155	5.538549	6.556693	5.6158957	5.8419504	5.8519735	5.5616455	5.783999	6.065189	5.620892	6.149746	6.426753	5.9973416	6.140971	5.573491	4.713127	5.4131303	5.9991136	5.677247	5.3413	5.8427367	6.3067245
ANAPC4	3.5825336	2.8719041	4.1060305	4.473774	3.7093313	3.3420432	4.892368	3.7004666	3.0548935	3.8923836	4.279498	3.5373187	4.2957234	4.6764007	4.6937976	4.103487	3.6438794	3.8470125	4.977299	4.615915	4.4375997	5.157462	4.9845624	3.6334856	5.1226764	4.5674114	4.3770895	3.3840277	4.489249	3.9335587	3.692622	4.422913	4.846974	4.001803	4.1675267	4.388229	4.547207	5.106847	5.0161448	4.0187807	5.0522103	4.3219323	3.5873923	2.8114889	4.757594	4.521658	4.9411006	4.5765123	3.608862
ANAPC5	6.6895328	5.613838	7.443505	6.95556	5.962797	5.962108	7.8349266	6.064598	6.111499	7.65089	6.506838	6.212963	6.5354233	6.7996964	6.8064356	6.3026757	6.173509	6.475292	6.5900397	7.2325163	6.99564	6.5795507	6.956056	5.889521	6.9856186	7.179379	6.590337	7.05776	7.1909986	7.1322117	6.349782	6.594394	6.8224916	7.0294757	6.4672832	6.5419526	7.222484	6.610428	6.877412	6.632403	6.508915	6.6654696	5.752488	6.3145247	6.839442	6.625572	6.481027	6.8697777	6.297542
[truncated: 17,315 more rows]
[truncated: 21 more columns]

## Sheet: 2 MYCN-NA NBL Multimodal Genes
gene	components
TTLL6	0.47|0.46
KRBOX1	0.47|0.46
FAM153A	0.48|0.46
MAGEA11	0.48|0.46
RP11-1007I13.4	0.48|0.46
FGF10	0.48|0.46
CTD-3141N22.1	0.48|0.46
PWRN1	0.48|0.46
PLCXD3	0.48|0.46
RP11-40C6.2	0.48|0.45
HOXC-AS1	0.48|0.45
RP11-467L19.16	0.48|0.45
IGKV2D-28	0.48|0.45
PAGE2	0.48|0.45
AC010168.1	0.48|0.45
AC239868.1	0.48|0.45
RTL1	0.48|0.45
BMP6P1	0.48|0.45
[truncated: 903 more rows]

## Sheet: 3 MYCN-NA NBL xCell
	TARGET.30.PAITCI.01	TARGET.30.PAITEG.01	TARGET.30.PAIVHE.01	TARGET.30.PALBFW.01	TARGET.30.PALCBW.01	TARGET.30.PALETP.01	TARGET.30.PALIIN.01	TARGET.30.PALNVP.01	TARGET.30.PALTEG.01	TARGET.30.PALUYS.01	TARGET.30.PALWVJ.01	TARGET.30.PALXTB.01	TARGET.30.PAMYCE.01	TARGET.30.PANBJH.01	TARGET.30.PANBSP.01	TARGET.30.PANKFE.01	TARGET.30.PANNMS.01	TARGET.30.PANRHJ.01	TARGET.30.PANRRW.01	TARGET.30.PANRVJ.01	TARGET.30.PANUIF.01	TARGET.30.PANWRR.01	TARGET.30.PANYGR.01	TARGET.30.PANZPV.01	TARGET.30.PANZVU.01	TARGET.30.PAPBGH.01	TARGET.30.PAPBZI.01	TARGET.30.PAPEAV.01	TARGET.30.PAPHPE.01	TARGET.30.PAPKXS.01	TARGET.30.PAPLSD.01	TARGET.30.PAPUAR.01	TARGET.30.PAPUEB.01	TARGET.30.PAPUWY.01	TARGET.30.PAPVFD.01	TARGET.30.PAPVXS.01	TARGET.30.PARACS.01	TARGET.30.PARBGP.01	TARGET.30.PARDIW.01	TARGET.30.PARFWB.01	TARGET.30.PARGKK.01	TARGET.30.PARHAM.01	TARGET.30.PARHAM.02	TARGET.30.PARKGJ.01	TARGET.30.PARSBI.01	TARGET.30.PARYNK.01	TARGET.30.PARZIP.01	TARGET.30.PASFGG.01	TARGET.30.PASMNT.01
[truncated: 67 more rows]
[truncated: 21 more columns]

[truncated: 5 more sheets: 4 MYCN-NA NBL CIBERSORT, 5MYCN-NA NBL  ESTIMATE, 6 MYCN-NA NBL Molecular Feature, 7 DGiDB Druggable Genes, 8 Druggable-Gene-Cell-Correlati]
